# Supplementary material for: Upregulation of Receptor Tyrosine Kinase Activity and Stemness as Resistance Mechanisms to Akt Inhibitors in Breast Cancer
Source: Cancers (Basel). 2022 Oct 13;14(20):5006. doi: 10.3390/cancers14205006 (PMC9599323; doi:10.3390/cancers14205006)
Supplement: Supplementary file 1 [file cancers-14-05006-s001.zip]

Archive with 3 entries (2 files):
- cancers-1892522-supplementary/
- cancers-1892522-supplementary/cancers-1892522-supplementary figure.pdf
- cancers-1892522-supplementary/cancers-1892522-supplementary table.xlsx
