# Supplementary material for: Upregulation of Receptor Tyrosine Kinase Activity and Stemness as Resistance Mechanisms to Akt Inhibitors in Breast Cancer
Source: Cancers (Basel). 2022 Oct 13;14(20):5006. doi: 10.3390/cancers14205006 (PMC9599323; doi:10.3390/cancers14205006)
Supplement: Supplementary file 1 [file cancers-14-05006-s001.zip › cancers-1892522-supplementary/cancers-1892522-supplementary table.xlsx]

## Sheet: Sheet 1
Table S1. Genes differentially expressed in Akt inhibitor-resistant cells
Gene	LogFC (s1-s2)	LogFC (s1-s3)	LogFC (s4-s5)	LogFC (s4-s6)
7SK	0.185528	0.0682636	0.400058	0.527688
A1BG-AS1	0.123788	0.221082	2.06074	3.20824
A2M	-2.82772	-0.640409	6.29212	9.60737
A4GALT	-0.584835	0.0186111	10.8792	11.8347
AAAS	0.0156588	-0.0333735	0.103783	-0.147344
AACS	-0.121571	-0.0963898	-0.599604	-0.126576
AADAT	-0.464269	-0.637426	-2.4323	-1.09196
AAED1	-0.283966	0.172607	-0.318999	-0.357581
AAGAB	0.0789107	-0.358006	-0.250442	-0.150991
AAK1	-0.133033	-0.640883	-0.361612	-0.607249
AAMDC	0.0652062	0.382325	0.68994	0.944978
AAMP	0.0700949	-0.147606	-0.0447495	0.0823483
AAR2	0.0644908	-0.224653	-0.11851	-0.526741
AARD	0.901701	-0.386909	3.26243	5.85309
AARS	-0.0761717	-0.546187	0.459326	0.592408
AARS2	-0.44534	-0.129325	0.115649	-0.136108
AASDH	-0.201063	0.237487	-0.0948047	-0.119167
AASDHPPT	-0.0584417	0.0784786	-0.410228	-0.602792
AASS	0.318746	0.120532	-0.335242	-0.390394
AATF	-0.0187488	-0.29877	-0.129437	-0.113205
AATK	-0.34324	0.120427	1.1484	2.77217
AB019441.29	-0.38749	0.44583	0.494932	0.246546
ABAT	0.480744	-0.595226	2.31539	2.2493
ABC7-42389800N19.1	0.985963	1.32122	0.558441	0.0407718
ABCA1	0.0790368	-2.35595	2.66599	1.86545
ABCA11P	0.0279762	0.493002	-0.899697	-2.05361
ABCA12	3.26465	5.45627	-0.742661	-3.68531
ABCA17P	0.15543	0.929504	-0.309574	0.619424
ABCA2	-1.42538	0.0725056	0.882746	0.641613
ABCA3	-0.230681	0.0745648	-0.288172	0.500205
ABCA4	0	0	4.43801	4.85761
ABCA5	0.132741	0.490096	0.841581	1.64441
ABCA7	0.00336093	0.107353	1.10165	0.547488
ABCB1	1.12672	-0.930317	0	3.18822
ABCB10	0.263896	0.0387507	0.460118	0.0830037
ABCB7	-0.25903	-0.177996	0.0845182	0.00100006
ABCB8	-0.467165	-0.159949	-0.0149978	-0.438597
ABCB9	0.0292515	-0.790596	-1.19103	-0.953266
ABCC1	0.155355	0.0123289	0.788773	0.195559
ABCC10	-0.0874359	-0.0129021	0.246482	-0.22037
ABCC11	1.36511	0.512721	-0.405268	0.130429
ABCC12	0.182257	0.173885	-0.79903	0.133874
ABCC2	0.59325	0.00291445	-0.761813	-3.59498
ABCC3	0.198795	-0.211821	-0.283241	-0.709128
ABCC4	0.0128532	0.156227	-1.53378	-1.02588
ABCC5	0.0936296	-0.0364148	-0.294283	-0.442815
ABCC6	0.384565	-0.125954	0	3.18822
ABCC8	0.0890747	-0.111941	0.780867	1.59205
ABCD1	0.10536	0.107351	-0.271735	-0.798811
ABCD3	-0.0576327	-0.136532	-0.149077	-0.501713
ABCD4	0.429217	0.422629	-0.134009	0.23179
ABCE1	0.0457388	-0.14936	0.0164382	-0.00641414
ABCF1	0.101062	-0.422135	-0.356216	-0.619808
ABCF2	-0.192429	-0.527817	-0.06619	-0.316241
ABCF2P1	0.693991	0.47652	-0.194995	-1.13919
ABCF3	0.209995	-0.0339771	-0.440776	-0.0603584
ABCG1	0.0461721	-1.06307	0.924204	0.84257
ABCG2	0.0366806	-0.146147	6.2725	1.18536
ABHD1	1.90269	1.67836	0.927218	-0.316741
ABHD10	-0.0558673	-0.0547967	-0.615494	-0.308087
ABHD11	-0.332112	-0.375918	-0.247274	-0.0941371
ABHD12	0.068718	-0.166068	0.236412	-0.185133
ABHD13	-0.079667	-0.0250983	0.132218	0.217074
ABHD14A	0.465121	0.431697	0.0744409	0.911736
ABHD14B	-0.351777	0.0519159	-0.345003	-0.0477564
ABHD15	0.185734	0.0244506	0.510673	0.659213
ABHD16B	-0.509431	-0.0424509	0.336876	0.24176
ABHD17A	-0.176939	-0.0611635	0.650552	0.0274655
ABHD17B	-0.190049	0.407846	-0.0507602	-0.420188
ABHD17C	0.18644	0.113779	0.441738	0.356091
ABHD2	0.0792083	-0.438435	0.0273089	-0.447065
ABHD3	0.103266	0.0192101	0.382961	-0.136506
ABHD4	0.430707	-0.188508	0.561652	0.685627
ABHD5	0.011303	-0.325744	-0.443604	-0.207768
ABHD6	0.458634	0.0976507	0.985405	0.072318
ABHD8	0.582439	0.779208	1.17056	1.41922
ABI1	0.15863	0.349192	0.356413	0.277498
ABI2	-0.437634	0.0442195	-0.461628	0.0181077
ABL1	-0.261968	-0.0202023	-0.407814	-0.63096
ABL2	0.122519	0.30573	0.361401	0.198
ABLIM1	-0.234372	-0.269977	-0.196439	0.0407375
ABLIM2	-0.865253	0.0635915	-0.0669635	0.477104
ABLIM3	0.770125	-4.95287	1.51191	3.14286
ABR	-0.0883254	-0.227535	-0.259148	-0.0878319
ABRACL	0.182819	-0.150657	-0.38099	-0.119341
ABT1	-0.0584182	-0.204523	-0.0381682	-0.16027
ABTB1	-0.613667	1.15926	1.89882	2.58325
ABTB2	0.523341	-0.156175	0.0361163	0.471438
AC000089.3	-0.809309	0.0349695	-0.497851	-0.00549569
AC002056.3	0.111662	-0.377252	-1.4312	-0.809865
AC002310.12	-0.0577748	0.712459	1.29851	0.857663
AC002467.7	-0.084359	0.0162321	0.436811	0.27892
AC003102.3	7.20342	4.74105	-0.713529	0.679271
AC003665.1	-0.14592	0.194926	0.0796672	0.395224
AC004057.1	0.233069	-0.495636	-0.176047	0.0845843
AC004074.3	-0.198578	-0.446508	0.0169129	0.425605
AC004158.2	-0.826977	0.509062	0.861214	1.86255
AC004381.6	-0.579529	0.120033	1.25845	0.348014
AC004386.4	-0.471287	0.412655	0.199753	0.498927
AC004453.8	-0.548785	0.280133	-0.164839	0.252973
AC004463.6	0.653516	0.478904	-1.30099	-1.83396
AC004797.1	-0.337018	-0.458893	-0.360717	-0.214471
AC004840.9	0.462741	0.864999	0.910466	1.27533
AC004967.7	-0.621536	0.221413	0.0482821	0.864568
AC004980.7	-0.761056	0.211587	0.152758	0.194787
AC004987.9	0.616838	0.194428	-0.585577	0.149981
AC005003.1	-0.119825	-0.255976	-0.980228	-0.361263
AC005034.3	-0.633826	-0.978402	0.0581189	0.361494
AC005076.5	0.226925	-0.24926	-0.309574	0.0403277
AC005077.12	1.18706	0.599747	-0.14547	0.201121
AC005083.1	0	0	0.0174565	-0.824562
AC005104.3	0.5031	-0.563893	1.97225	1.47132
AC005154.6	0.482714	0.717009	-0.331713	-0.547748
AC005255.3	0.252477	-0.013343	0.497773	0.467729
AC005682.5	-1.03213	0.623129	0	0
AC005795.1	-0.345972	-0.431296	-0.223239	-0.705698
AC005822.1	-0.71395	-0.978168	0.853814	0.801432
AC005943.5	-0.34519	-0.321501	0.197298	0.732201
AC006024.4	0.0791792	-1.16037	0.77208	0.258237
AC006026.9	0.445228	0.216872	0.945135	1.14785
AC006028.11	0.202887	-0.79262	0.462236	0.525019
AC006111.1	1.42068	0.345312	0.593884	1.5857
AC006129.1	1.46658	0.184096	0.199419	0.763768
AC006486.1	2.30012	1.24151	-1.28572	0.806749
AC006538.1	0.707623	0.534904	-2.89866	-0.220524
AC006978.6	-0.287483	0.373344	0.320004	0.60244
AC007041.2	0.346126	0.00505496	-0.44382	-0.304239
AC007128.1	1.10758	0.607866	-0.114841	-0.677103
AC007229.3	0.176554	-0.0453062	1.00171	1.42599
AC007238.1	-0.242294	-0.484872	-0.554509	-0.0572512
AC007246.3	0.115432	0.457572	0.861706	1.50483
AC007255.8	4.18757	5.14254	0.444009	0.24684
AC007256.5	-0.0044407	-0.257963	0.386744	-0.084393
AC007318.5	-0.137361	-0.241735	-0.706154	-0.488684
AC007405.6	0.653315	-0.620391	7.0217	7.27781
AC007620.3	0.0529695	0.12936	-0.0399099	0.549745
AC007743.1	-3.08239	-3.08625	4.55022	5.23052
AC007969.5	-0.258806	0.0478608	-0.393047	-0.415554
AC008268.1	0	0	-1.59446	-0.328493
AC008269.2	1.27834	1.18218	-1.23905	-0.926656
AC008592.3	-0.277501	-0.604594	-1.02801	-0.703953
AC009005.2	1.97678	0.97941	-0.534427	-0.75439
AC009014.3	0.200005	0.448368	2.85983	3.45929
AC009133.12	0.0429789	0.408408	-0.797749	0.0965293
AC009133.14	0.714194	1.90175	-0.207197	0.828351
AC009237.8	-4.94863	-4.95287	0.814277	0.22054
AC009245.3	-0.0242689	-0.040592	-0.0803581	0.224684
AC009299.3	0.0280473	-0.503309	2.88986	2.27513
AC009299.5	-0.339358	-0.380984	-0.994418	0.683088
AC009362.2	-0.444719	0.223463	-1.07763	-0.0465722
AC009403.2	0.34605	-0.367906	-0.931264	-0.561408
AC009404.2	-0.427395	0.226671	0.473175	0.74323
AC009506.1	-1.26103	-0.604594	-0.284052	0.52982
AC009948.5	0.105396	0.51998	0.902738	0.965628
AC009948.7	-0.83538	-2.12019	-0.0794111	-0.872232
AC010336.1	-0.1451	-0.346533	-0.88818	-0.856146
AC010468.1	-0.883542	0.494144	0.302244	1.17215
AC010536.1	0.0860578	-0.406836	1.19316	0.522558
AC010642.1	0.140089	0.953382	-0.326368	0.0404429
AC010677.5	0.369478	0.88503	-0.326372	0.18079
AC010761.8	-0.26073	-0.197611	0.669931	0.376537
AC010878.3	-0.107664	-0.311626	-0.594197	-0.866383
AC010894.4	0.204604	0.150203	-0.973633	0.520171
AC010970.2	-0.110416	-0.198942	-0.227761	1.12605
AC011747.4	-1.28444	-4.55328	0.0581189	1.34116
AC011891.5	0	0	8.27824	6.21011
AC012146.7	0.0329948	-0.920664	-0.532281	-0.371517
AC012309.5	-1.20373	-0.424258	-0.668913	1.24902
AC012314.8	-0.599985	0.845629	1.84036	1.2457
AC012358.4	0.0442251	1.1899	-3.14866	-1.48335
AC012358.8	0.820058	1.655	0	0
AC013283.1	0.0414003	0.00293175	0.978989	0.564534
AC013394.2	0.634672	0.645763	0.0814357	-0.0338882
AC013449.1	-0.263797	-0.0530021	0.104061	1.13945
AC013470.6	-0.16312	-0.570231	-0.22138	-0.352077
AC015849.14	0.483143	0.386613	1.91392	1.2457
AC016629.8	-0.917755	-0.38224	-1.02495	0.169903
AC016708.2	-1.22318	-0.201218	-0.00602129	1.71046
AC016712.2	-0.511309	0.52267	-0.143375	0.965163
AC016732.2	-0.711093	-0.688858	0.481075	0.149413
AC016734.2	-0.470635	-0.258606	0.200155	-0.17922
AC016739.2	-0.259911	-0.380906	0.16786	0.446003
AC016747.3	0.408169	0.525784	0.162152	0.52153
AC018755.1	0.55521	0.271751	-0.458664	-1.04633
AC018804.7	-0.0839986	-0.326223	0.348423	-0.0458307
AC019097.7	-0.184388	-0.335422	0.638963	0.0796913
AC020910.2	0.441385	1.18581	0.199922	0.0921563
AC021016.7	-0.555196	0.427149	0.0748187	-0.0846694
AC022007.5	-0.857902	1.00812	-0.6446	-0.372707
AC022182.2	-0.356446	-0.454257	-0.908581	-0.486857
AC022431.1	-0.361167	0.524126	0.198656	0.53581
AC023490.1	-0.463891	-0.21557	-0.797251	0.155997
AC024560.3	-0.374374	0.398237	-0.0340638	-0.406297
AC025165.8	0.00145804	-0.296301	0	0
AC025171.1	1.10518	1.09656	-0.389425	-0.114575
AC025335.1	0.653941	0.836999	-1.02616	-0.874463
AC026271.5	0.0862884	0.14017	-0.538849	-0.563778
AC027601.1	0.466254	0.287534	-3.2418	-1.51552
AC027612.1	-0.0877234	-0.190169	-0.131216	0.508475
AC027612.6	0.365812	0.621485	-0.661186	0.455457
AC034220.3	-1.84143	0.928206	0.901935	1.80841
AC060834.2	0	0	1.194	-0.867804
AC062029.1	0.823259	0.777464	0.580928	1.31987
AC064850.4	0.268382	0.320244	-0.258197	0.4871
AC068580.6	-0.912382	0.155524	2.25072	1.65755
AC069278.4	-0.872998	-0.218578	-0.604928	-1.39784
AC069282.6	0.37382	0.121195	0.445107	0.560717
AC073046.25	1.09907	1.08977	0.340996	0.640025
AC073063.10	-0.218238	-1.12222	-0.618254	0.835706
AC073254.1	-0.251093	-0.668531	-0.0338604	1.17325
AC073415.2	0.787423	0.479286	-0.569434	-1.20224
AC073869.1	1.70125	0.764479	0.14437	0.120856
AC073869.20	-0.0403432	-0.0578725	0.0210159	0.265499
AC074117.10	-0.345798	-0.191118	-2.50832	-1.29907
AC074138.3	-1.07198	-1.5644	1.30397	1.64435
AC074183.4	0.0793427	0.660406	0.154267	0.249831
AC074286.1	0.0790368	1.4635	1.35569	-0.149318
AC078899.1	-0.24417	-1.08435	-0.0566245	-0.402751
AC079250.1	-0.209812	0.00916145	0.760375	0.669267
AC079949.1	-0.0523866	0.0990675	0.21058	1.23965
AC083799.1	0.532926	0.01722	0.0627231	-0.568994
AC083843.1	0.820273	0.987543	-0.203468	0.0947829
AC083873.4	-0.34656	-0.0427826	0.489198	-0.0510094
AC083899.3	0.477906	0.0909735	1.14797	0.209215
AC084018.1	0.0860578	0.727012	-0.346194	0.207512
AC084125.4	-0.958169	0.60817	0.869743	1.29308
AC090616.2	-1.1944	0.714453	-0.953426	0.0407665
AC090627.1	0.770125	-1.69273	0.845127	0.533099
AC091729.9	-0.911172	-0.569038	0.583433	0.202178
AC092106.1	0.399576	-0.131315	-0.676818	-0.160335
AC092171.4	0.264826	0.248879	0.349349	0.232038
AC092295.7	-1.30615	0.424776	-0.114186	0.149413
AC092811.1	0.585527	0.877665	1.71971	1.7847
AC092835.2	-0.841362	-0.318197	0	0
AC093106.5	-0.514957	-1.38	-0.683985	-0.123785
AC093106.7	-0.53254	0.280543	-0.88842	0.423486
AC093162.3	0.290009	0.361363	-0.86623	-0.888343
AC093323.3	-0.106504	-0.279189	0.0519902	-0.109436
AC093326.2	0	0	-0.152327	0.835706
AC093375.1	0.696404	1.01713	-0.0182262	-0.10098
AC093627.9	0.0123105	1.44047	0.995763	-0.624796
AC093642.5	2.14065	1.42846	-1.52253	-0.958104
AC093673.5	-0.561194	-0.540288	-1.59579	-0.762877
AC093724.2	0.121051	-0.227535	-0.121472	0.0747351
AC093838.4	0.139508	0.556749	0.097138	0.255758
AC096772.6	0.0165066	0.864506	0.755671	-0.741185
AC097533.1	-0.430036	-0.21833	-0.382957	-0.320474
AC097662.2	0.66898	2.00762	0.199597	-0.866989
AC098614.2	-0.440727	-0.0514443	0.58995	0.0490643
AC099522.2	-0.131286	0.408346	-0.249415	0.559254
AC099850.1	0.168852	0.00793106	-0.131528	0.0541893
AC104297.1	-0.0315865	-0.121822	-0.235046	0.185654
AC104306.1	-0.64773	0.0766771	-4.04233	-0.54017
AC104651.2	-0.0839838	-0.797937	-2.85139	-1.5765
AC104667.3	0	0	-0.31018	0.71511
AC108142.1	-0.459741	0.685928	-0.787901	-0.537238
AC108479.2	-1.06604	-0.801304	-1.0702	-1.15161
AC108676.1	0	0	1.33326	1.31131
AC110619.1	-4.94863	-4.95287	-1.52323	-0.889577
AC110619.2	3.26465	0	-2.07386	-0.186614
AC111200.7	1.59186	0.897989	-0.604587	-1.34476
AC113189.5	0.484747	0.520875	-1.06504	-0.11733
AC115617.2	-0.249922	0.391029	-1.0583	-0.683837
AC115618.1	0.0123309	0.487675	-0.308751	0.27749
AC117395.1	0.395439	1.41226	-2.53912	-2.13649
AC125232.1	0.150991	0.870392	1.3725	1.03591
AC131097.3	3.26465	0	-1.40155	-2.55248
AC131971.1	-0.0677019	0.505566	2.11447	2.63996
AC132872.1	-1.2867	0.0698633	-0.299505	0.273441
AC133528.2	1.37971	0.950803	0.0197266	-0.23831
AC138123.2	0.130638	0.84733	0.264645	-0.411751
AC139100.2	1.11106	1.53528	0.0118984	0.46948
AC140076.1	0.606216	1.04554	-0.182088	-0.340871
AC141586.5	1.6114	1.08926	0.199339	0.0406202
AC141928.1	-0.341586	0.753637	0.641217	1.36978
AC144450.1	-3.08239	-3.08625	-0.484006	-0.345452
AC144450.2	-3.08239	-3.08625	-0.419375	0.173081
AC144530.1	0.0878116	0.571769	0.0186153	-0.427943
AC144652.1	0.272632	0.898161	-0.354094	-0.40036
AC156455.1	0.30359	0.331876	0	5.63485
ACAA1	-0.603774	-0.00604566	0.224978	0.0657798
ACAA2	0.0557388	0.183095	0.30006	0.160366
ACACA	0.061789	-0.00663644	0.139353	0.286953
ACACB	0.172332	0.246075	2.80266	3.01178
ACAD10	-0.0570128	0.0974302	0.396028	0.956384
ACAD8	-0.278658	-0.189126	0.260041	0.0700779
ACAD9	-0.0483153	-0.153793	-0.0452092	0.116238
ACADL	-0.0358868	0.689666	3.26243	4.6636
ACADM	-0.03627	-0.441294	-0.125958	-0.419221
ACADS	-0.0402722	0.181342	0.180708	0.908906
ACADSB	0.0283272	-0.0645093	1.15103	0.922182
ACADVL	-0.340935	0.131772	0.243813	-0.196279
ACAP1	0.048713	0.0798408	0.399678	1.20559
ACAP2	0.338631	0.215571	-0.152209	-0.287412
ACAP3	0.158654	0.134849	0.306744	0.0244861
ACAT1	-0.00243004	0.150882	0.0226597	-0.15
ACAT2	-0.1066	0.143292	-0.556733	-0.711265
ACBD3	0.317261	-0.0192265	-0.138862	-0.181462
ACBD4	-0.1845	-0.128374	0.953075	0.543741
ACBD5	0.382039	0.0661245	0.327479	0.0420209
ACBD6	0.0985197	-0.339323	-0.076674	-0.245616
ACBD7	0.73809	0.460495	0.324144	1.3577
ACCS	-0.0942919	-0.103678	2.50259	1.2754
ACD	-0.0678227	-0.367267	-0.0597423	-0.0489788
ACER2	0.170799	0.323458	-0.438611	-0.80632
ACER3	0.266877	0.0996406	-0.318512	-1.01234
ACHE	-0.253591	-2.07973	5.71633	4.6636
ACIN1	0.0593934	-0.0547102	0.0819864	0.0965615
ACKR3	-0.729963	-3.99872	1.16827	0.497425
ACLY	-0.0761548	-0.367468	-0.441455	-0.0948078
ACN9	0.3125	-0.00220938	-3.08428	0.954902
ACO1	-0.638099	-0.244161	0.472853	0.7799
ACO2	-0.0793096	-0.163912	-0.0899886	-0.3091
ACOT1	0.731144	0.549262	0.36059	0.531976
ACOT13	-0.477352	-0.116487	-0.448211	-0.582093
ACOT2	-0.0255418	-0.224539	-0.480988	0.129657
ACOT4	0	4.74105	0.134033	0.579962
ACOT7	-0.358492	-0.469143	-0.373391	0.265656
ACOT8	0.419552	0.399419	-0.369241	-0.66743
ACOT9	0.236083	-0.225361	0.0698683	0.391388
ACOX1	0.0583822	-0.0797996	-0.685721	-0.46727
ACOX3	-0.0986873	0.0193699	-0.121509	-0.720705
ACOXL	-1.33037	-0.781172	3.74141	0.352873
ACP1	0.0164553	-0.350435	-0.198265	0.0198931
ACP2	0.0337943	-0.0513738	-0.168346	-0.674328
ACP6	-0.128624	0.051334	-0.0103845	-0.455515
ACPL2	-0.490435	0.042492	-0.306864	-0.1919
ACPP	0.200005	2.0924	0.0684208	-0.465422
ACPT	1.11527	0.813883	0.0889177	-0.253323
ACRC	-0.378999	-1.24746	0.990735	0.591324
ACSF2	0.157804	0.614692	0.927673	0.818174
ACSF3	-0.14499	-0.401717	0.350694	0.234454
ACSL1	0.0625739	-0.181266	-0.628779	-1.67419
ACSL3	-0.293147	0.0183098	-0.31982	-0.301172
ACSL4	0.52569	0.321478	5.46664	4.65602
ACSL6	0.0878091	-0.263347	-0.381342	0.453133
ACSM1	0	0	2.46747	-0.836413
ACSM3	-0.378036	-0.0671448	2.2849	0.30047
ACSM5	0	0	8.91401	5.85309
ACSS1	-0.349126	-0.328603	0.376482	0.428378
ACSS2	0.0220641	0.304287	0.401824	-0.495019
ACSS3	-2.74893	-1.22767	2.66476	2.20362
ACTB	-0.171854	-0.463606	0.271227	0.0861755
ACTG1	0.128253	-0.118554	-0.146671	0.380527
ACTG1P1	-0.277501	0.193856	-1.27067	-1.23818
ACTL10	-0.659266	-0.926078	-1.43618	-0.142136
ACTL6A	-0.0770073	-0.208835	-0.360643	-0.137069
ACTN1	-0.306748	-0.860031	0.100154	0.366524
ACTN2	1.35952	1.24718	0	0
ACTN4	-0.125391	-0.462255	0.397762	0.321907
ACTR10	-0.123678	-0.231166	-0.428845	0.14632
ACTR1A	-0.0281296	-0.214604	-0.491818	-0.0714367
ACTR1B	-0.300671	0.328462	0.0581815	-0.29726
ACTR2	-0.207947	-0.424437	-0.499673	-0.226281
ACTR3	-0.00444115	-0.0632777	-0.405176	-0.27639
ACTR3B	0.538708	0.318191	-0.229824	-0.680483
ACTR3C	-0.0261979	-0.387182	-0.0925772	-0.373808
ACTR3P2	-0.664329	-0.559258	-0.837105	-0.33221
ACTR5	0.101002	0.189623	0.15445	0.466781
ACTR6	0.0971267	-0.0815097	-0.339421	0.300288
ACTR8	0.0663321	-0.0559494	-0.261187	-0.134739
ACTRT3	0.423408	-0.269738	0.319837	0.64512
ACVR1	0.189145	0.48872	1.02494	0.751902
ACVR1B	0.272755	0.134283	0.478759	0.413636
ACVR1C	0.146339	-0.321061	0.436811	0.27892
ACVR2A	0.282603	0.430097	-0.136993	-0.103905
ACVR2B	-0.0519333	0.707356	0.261684	0.0491533
ACVR2B-AS1	0.458558	-0.75434	3.08336	2.98851
ACY1	1.07384	0.482055	1.47622	1.10798
ACY3	4.18757	0	-1.90049	-1.89057
ACYP1	-0.1228	-0.0236482	-0.252575	0.459356
ACYP2	0.890434	0.864646	-0.798865	-0.642846
AD000090.2	0.0798514	-0.0391357	0.386268	-0.447151
AD000092.3	-0.65543	0.572631	-0.441802	-0.419768
AD000684.2	-0.349279	1.27514	1.37618	1.02758
ADA	-0.0759312	0.156589	0.604718	0.44561
ADAL	0.111469	-0.44886	-0.852984	-0.695671
ADAM10	0.390118	0.287782	-0.0377825	-0.373376
ADAM11	-0.274183	0.506052	0.199068	1.03591
ADAM15	0.173067	0.1378	0.427148	0.121304
ADAM17	0.269241	0.0943824	0.113728	-0.319165
ADAM19	0.0747679	-0.235544	6.12449	5.85309
ADAM1A	-0.101991	0.911415	0.293148	-0.297975
ADAM22	0.0346597	-0.022524	0.0582376	0.288242
ADAM23	-0.182951	0.161054	0.178147	-3.15192
ADAM32	1.05493	0.665359	1.18067	1.13619
ADAM8	-1.28951	-0.019389	0.575718	0.999742
ADAM9	0.0512349	-0.226891	0.727782	0.535244
ADAMTS1	0.540188	-0.584206	0.323868	-0.95696
ADAMTS13	0.507171	0.82903	1.35395	0.410141
ADAMTS15	-0.264058	-0.412917	2.43642	3.83769
ADAMTS17	0.0746814	0.23514	1.69536	0.934734
ADAMTS19	-0.793738	-0.307582	-1.81158	-1.10854
ADAMTS2	-1.34015	-0.936044	0	0
ADAMTS20	-1.04114	-0.227627	0	0
ADAMTS3	-0.280323	-0.421418	-3.08428	3.05819
ADAMTS5	0.590358	-1.17669	3.26243	0
ADAMTS6	0.584248	1.03692	-2.35124	-0.952029
ADAMTS7	0.204308	0.115015	1.10095	-3.15192
ADAMTS9	-0.146693	-0.240888	0.554186	1.46484
ADAMTSL3	-1.88717	-0.83485	2.11126	2.90138
ADAP1	-0.451251	-0.278824	-0.06792	-0.172657
ADAP2	0.25436	-0.118682	-0.0445477	0.361494
ADAR	-0.26232	-0.227475	-0.0962672	-0.159791
ADARB1	0.190334	0.131095	-0.3883	-0.347248
ADAT1	-0.0659266	-0.0848783	-0.261785	-0.35946
ADAT2	-0.0781879	-0.342675	-0.22551	-0.0634093
ADAT3	0.534292	-0.506278	0.269125	-1.93316
ADC	0.378857	0.765608	0.704347	1.53837
ADCK1	0.289379	-0.235985	-0.460467	-0.273854
ADCK2	0.218909	-0.242635	-0.0626474	-0.413795
ADCK3	-0.488799	0.237408	0.80207	0.565842
ADCK4	-0.162438	-0.230867	-0.289766	-0.018772
ADCK5	-0.238886	0.639893	0.149397	0.0324565
ADCY1	-0.296881	0.2088	2.62983	0.468816
ADCY10P1	0.0197501	0.212544	-0.274254	-0.119356
ADCY3	-0.0697927	0.0683986	1.4098	0.675992
ADCY5	0.464491	0.606224	-2.65917	-1.83396
ADCY6	0.107533	0.176582	0.398527	0.116325
ADCY7	-0.469922	-0.92049	-0.312641	0.558251
ADCY9	0.0804383	-0.21821	1.07148	1.11977
ADCYAP1R1	-1.77189	-0.575532	0	0
ADD1	0.108061	0.306317	0.161116	0.13207
ADD2	0.118586	-0.189308	0.188608	2.87086
ADD3	-0.229809	0.231038	-0.288292	-0.291828
ADH5	-0.195823	-0.12014	-0.250389	-0.133489
ADH5P4	-0.438365	-0.235731	0.0793308	-0.341276
ADHFE1	0.202887	0.0693006	1.58728	2.1832
ADI1	0.245093	-0.0823341	-0.542481	-0.569178
ADIPOR1	-0.14552	-0.0283958	0.18195	-0.00274868
ADIPOR2	-0.0968587	-0.0891553	0.437048	0.458236
ADIRF-AS1	3.26465	0	0.803523	1.22188
ADK	0.502213	0.0439371	-0.0869358	0.274403
ADM	0.834374	-0.0134974	1.19856	0.220971
ADM2	1.26675	-1.18501	0.974605	-0.44225
ADNP	0.0500855	0.183279	-0.371496	-0.734408
ADNP2	-0.056333	-0.0344821	-0.163769	-0.371714
ADO	0.116631	0.30305	0.0179631	-0.0253671
ADORA1	1.34877	0.576159	0.0591341	-1.59076
ADORA2B	-0.39295	-0.717072	5.14502	6.36016
ADPGK	0.202237	0.0776403	-0.094304	-0.216236
ADPRHL1	0.647672	-0.225446	0.732122	1.25763
ADPRHL2	0.124292	-0.201625	0.563871	0.278323
ADPRM	0.307176	-0.088741	-0.55451	0.22444
ADRA2A	0	4.18281	2.64347	2.15513
ADRA2C	-0.349581	0.122602	-0.15549	-0.50224
ADRB2	2.38653	0.774843	0.77208	0.447759
ADRBK1	-0.154827	-0.10766	0.0346912	-0.384114
ADRBK2	0.306458	0.0434194	-0.675114	0.26799
ADRM1	-0.0241034	-0.368629	-0.0843661	-0.0462433
ADSL	-0.000413097	-0.40855	-0.112297	0.109578
ADSS	-0.220419	-0.140718	0.259052	0.159383
ADSSL1	-0.946358	-0.0770703	-1.94743	-0.777538
AEBP2	0.263927	0.4306	0.0496439	0.298608
AEN	0.0124525	-0.643402	-0.154358	-0.180174
AES	0.0160023	0.654135	-0.157353	-0.731668
AF127936.7	1.24518	0.807348	0.0452685	-1.82456
AF129075.5	-0.0996388	0.367364	-0.63188	-1.27072
AF131215.2	0.0243609	1.31532	0	0
AF131215.9	-0.640599	0.584948	0	0
AF131216.6	0.0604181	-0.440209	-2.319	-1.51552
AF196972.4	1.13921	0.133475	-5.52004	-1.48803
AF230666.2	-0.316504	-0.418269	-1.99345	-2.1515
AFAP1	-0.425428	-0.087376	-0.280742	-0.637161
AFAP1L1	0.251226	-0.348522	-0.0110608	0.224061
AFAP1L2	0.948242	-1.74395	8.49997	9.44889
AFF1	0.172128	-0.051592	0.62062	0.531585
AFF3	-0.42383	0.17761	-0.214593	-0.148094
AFF4	0.143473	-0.00806942	0.13431	-0.0472169
AFG3L1P	0.210837	-0.322201	0.706139	0.620695
AFG3L2	-0.0364419	-0.0353521	-0.066676	-0.414818
AFG3L2P1	0.364616	-0.306024	-0.0764089	-0.726361
AFMID	0.172104	-0.134452	-0.353985	0.246342
AFTPH	0.334319	0.405505	0.00332462	0.0860137
AGA	-0.253082	0.211168	0.0102545	0.26409
AGAP1	-0.17728	0.227689	0.460279	0.346357
AGAP1-IT1	-3.99461	0.184096	2.67602	0.901209
AGAP3	0.414882	0.34159	0.286446	-0.0521002
AGAP6	0.312761	0.38764	0.129592	-0.350288
AGBL3	-0.0614678	0.471273	-0.217356	0.0999976
AGBL5	-0.133709	0.365469	-0.386677	-0.174676
AGFG1	0.096756	-0.0506896	0.308584	-0.189939
AGFG2	0.155993	0.081201	-0.449074	-0.565991
AGGF1	-0.0492388	-0.006974	-0.0293788	0.0501466
AGGF1P2	-3.08239	4.2716	-0.668913	0.969655
AGK	0.202627	0.146096	0.100691	-0.0568437
AGL	0.353629	-0.0692287	-0.387404	-0.685048
AGMAT	0.134444	-1.34591	2.85051	3.05819
AGO1	-0.327344	-0.363396	0.154959	0.0111994
AGO2	-0.274746	-0.262932	0.412403	0.142668
AGO3	0.753227	0.545799	0.248741	-0.0797659
AGO4	0.533446	0.605178	0.543451	0.447947
AGPAT1	-0.614121	-0.512278	-0.367861	-0.133064
AGPAT2	-0.239334	-0.0251242	-0.102386	-0.374074
AGPAT3	-0.233339	-0.119502	-0.0848559	-0.52055
AGPAT4	-0.0452711	0.172747	0.765621	1.18536
AGPAT5	-0.186858	-0.24298	0.532146	0.246808
AGPAT6	0.215275	0.139731	0.832524	0.771898
AGPAT9	0.75636	0.00469651	0.838336	0.16225
AGPS	-0.0840442	-0.025287	-0.124691	-0.17987
AGR2	0.565332	-0.439396	0.0974658	0.521228
AGR3	0	0	1.08018	1.10507
AGRN	-1.31	-0.253084	0.900497	0.0147729
AGTPBP1	-0.276939	0.417959	0.121906	-0.605815
AGTRAP	-0.295582	0.117805	0.733817	0.93624
AGXT	0	0	1.70426	-0.0156749
AHCTF1	-0.00874175	-0.0361578	0.292541	0.0815177
AHCTF1P1	-0.175807	-0.272234	0.354932	-0.038981
AHCY	-0.0920597	-0.270743	0.0881453	-0.112196
AHCYL1	-0.578279	-0.46506	-0.0274748	-0.399
AHCYL2	0.565605	-0.0395759	-0.224364	0.182533
AHDC1	1.04403	-1.19439	0.318475	-0.0223213
AHI1	-0.656325	0.325522	-0.660591	-0.958753
AHNAK	0.986488	0.9225	1.09538	0.872119
AHNAK2	-0.464505	-0.859703	1.22574	0.339654
AHR	0.499399	0.55029	1.207	0.319355
AHRR	0.0852662	0.807591	0.055606	-0.669717
AHSA1	-0.359514	-0.753258	-0.47187	0.0609196
AHSA2	-0.0518867	0.225859	0.634678	0.0540663
AIDA	0.10288	0.174208	-0.363579	-0.232389
AIF1L	-0.560607	0.00293822	-0.619282	-0.539125
AIFM1	-0.0548258	-0.494928	-0.155228	0.254694
AIFM2	-1.09811	-0.714627	-0.0168306	-0.852885
AIFM3	2.3788	2.84603	1.63235	2.13649
AIG1	-0.543648	-0.0860992	-0.137996	0.404029
AIM1	0.844896	1.0743	1.13381	1.02796
AIMP1	-0.169769	-0.222057	0.0548354	-0.0514965
AIMP2	-0.118915	-0.535021	0.0410472	-0.00468226
AIP	-0.115128	0.194671	0.0191286	0.337257
AJUBA	0.0385482	0.160173	0.206014	0.313962
AK1	-0.315359	0.165929	-0.909087	-1.25228
AK2	-0.0313256	-0.269129	0.353574	0.0607178
AK3	-0.0623682	0.516587	-0.435101	-0.135296
AK4	-0.040002	-0.508986	1.10376	1.32741
AK4P1	-0.472037	-0.192599	1.32886	1.20065
AK5	0.204403	0.0909735	0.188608	1.30922
AK7	-0.229074	0.166228	1.28592	1.51834
AK9	0.0238072	0.0445397	-0.611755	-1.89026
AKAP1	-0.568938	-0.32614	0.205527	0.413003
AKAP10	0.378645	0.257979	0.286484	0.166335
AKAP11	0.00299574	-0.137933	-0.136563	-0.277779
AKAP12	0.235293	-0.515869	0.67152	1.69385
AKAP13	0.175231	0.126829	0.145639	0.18569
AKAP3	-0.187003	0.387689	0.491766	1.68154
AKAP5	-0.172771	-0.218237	-0.865076	-0.564045
AKAP6	-0.350865	0.237935	-0.193302	0.189207
AKAP7	0.238448	0.356314	0.239086	-0.270066
AKAP8	0.0343968	-0.472797	0.0129317	-0.0551494
AKAP8L	0.522922	0.2432	0.20961	0.362959
AKAP9	0.192942	0.295615	0.37067	0.279623
AKIP1	-0.00792677	0.0102018	-0.601341	-0.586708
AKIRIN1	0.207486	-0.255333	-0.200543	-0.239556
AKIRIN2	0.525046	0.570753	0.38065	0.327465
AKNA	0.858781	0.740103	0.964032	0.699352
AKR1A1	-0.087257	0.283743	-0.330449	0.326331
AKR1B1	-0.0456966	-0.455876	1.46215	0.995944
AKR7A2	-0.101029	-0.0276452	0.171201	0.268121
AKT1	-0.264519	-0.165747	-0.818624	-0.817915
AKT1S1	0.113672	-0.42268	-0.216755	0.193399
AKT2	-0.231868	0.0985207	0.449908	0.602046
AKT3	0.493397	0.677024	5.12008	5.30072
AKTIP	0.161881	-0.353793	0.290478	0.252619
AL021068.1	-0.679129	0.398465	-0.391567	0.365363
AL031666.2	1.10518	-3.08625	0.0724602	-0.483026
AL133493.2	2.68876	0.0255649	4.18523	0
AL158069.1	0.384815	0.591395	0.752168	-1.44306
AL161626.1	0.351793	1.13326	1.44842	0.0855496
AL162151.3	-0.219909	0.690879	0.314895	0.255137
AL357673.1	0.356853	0.254369	-0.171455	-0.0177076
AL390877.1	-0.317635	-0.586951	-0.92287	-0.0486192
AL589743.1	-0.240938	0.259998	0.518669	-0.150555
AL590762.6	0.273718	0.82367	-0.177488	-0.336448
AL591704.5	0.202193	0.603328	-0.545972	-0.704883
AL645728.1	-0.393255	-0.318039	-2.66476	-0.149318
AL662800.1	-0.156345	1.34113	0.611716	0.866327
ALAD	-0.662724	-0.449927	0.377326	0.29892
ALAS1	0.475379	-0.0147817	-0.468758	-0.398833
ALCAM	0.237294	0.335114	0.00264541	1.07254
ALDH16A1	-0.680907	-0.000281772	-0.0830998	-0.290836
ALDH18A1	-0.140079	-0.334553	-0.389156	-0.085814
ALDH1A1	4.74589	0	-0.0538673	-1.1269
ALDH1A2	1.19539	-0.839897	-1.15971	-6.69417
ALDH1A3	-0.417303	0.143733	2.36262	0.425732
ALDH1B1	-0.613821	-0.485354	-0.00493971	0.425883
ALDH1L2	-0.442149	-0.706862	-0.0402129	-0.198104
ALDH2	0.0660055	-0.374635	0.22702	0.207379
ALDH3A1	0.984833	0.63681	6.3613	-3.15192
ALDH3A2	0.0456684	-0.0280793	0.671107	0.492484
ALDH3B1	0.203305	0.982806	2.52631	0.499749
ALDH3B2	0.779913	0.991029	-0.747919	-0.112199
ALDH4A1	-0.828798	-0.16169	-0.72969	-0.662216
ALDH5A1	-0.12353	0.146881	0.773618	0.186486
ALDH6A1	0.0824918	0.563614	-0.487253	-0.305386
ALDH7A1	-0.196884	-0.091263	0.117861	0.284421
ALDH7A1P1	0.251787	0.218979	-0.227273	-0.285438
ALDH9A1	-0.2351	-0.168831	0.104943	0.436995
ALDOA	-0.290671	-0.859867	-0.290466	-0.530722
ALDOC	0.699087	-0.455842	0.746891	0.0384301
ALG1	0.432115	-0.0194628	0.467783	0.633504
ALG10	-0.524027	-0.0482224	-0.350722	-0.76789
ALG10B	-0.310605	0.21962	0.503713	-0.344073
ALG11	0.326445	0.317037	-0.29598	-0.867555
ALG12	0.114351	-0.32184	-0.437994	-0.229379
ALG13	-0.179377	-0.29418	-0.196146	0.171643
ALG14	0.0329763	0.129691	-0.686668	-0.741704
ALG1L	0.488666	0.149189	0	0
ALG1L15P	0.0484325	-0.637991	-0.831822	-0.156371
ALG1L6P	-0.308655	0.166019	-0.255653	0.040373
ALG2	-0.446209	-0.215767	-0.36814	-0.269394
ALG3	0.20979	0.0570765	-0.314557	-0.139264
ALG5	0.317663	-0.26478	-0.339642	-0.210416
ALG6	-0.417546	0.12985	-0.550856	-0.907182
ALG8	0.141651	0.0455258	-0.266211	-0.72084
ALG9	0.129929	0.0716531	-0.826167	-0.389052
ALKBH1	0.181707	0.0301292	-0.13587	0.389281
ALKBH2	0.000510994	-0.18789	-0.206256	0.343463
ALKBH3	0.207972	-0.00222266	0.178147	-3.15192
ALKBH4	0.0720079	-0.0166333	-0.00498315	-0.0468378
ALKBH5	0.341689	-0.237423	-0.453032	-0.440365
ALKBH7	0.0223146	0.316346	-0.793098	-0.890431
ALKBH8	0.00526413	-0.212254	-0.578006	-0.325652
ALMS1	-0.163738	0.0679388	-0.111163	-0.410366
ALMS1-IT1	-2.43538	-0.0521572	7.3604	6.04261
ALOX12	0.338467	2.02912	0.192374	1.22869
ALOX15B	-0.202738	0.189666	-0.933835	0.499615
ALPK1	0.502641	0.455067	1.32793	1.16215
ALPK3	0.295722	-1.36892	0.646253	0.901398
ALPL	-2.55673	-1.3747	1.77027	3.53895
ALPP	0	0	8.53383	5.37761
ALS2	0.100248	-0.124483	-0.0791226	0.0607455
ALS2CL	0.511746	-0.670457	2.086	0.528885
ALS2CR11	-0.361516	2.14673	-0.47155	-1.58765
ALX1	0.0882039	0.0952762	0	0
ALX4	-0.23609	-0.544	0.28422	-8.02965
ALYREF	-0.0611777	-0.285809	-0.21456	-0.235143
AMACR	-0.907875	-0.0986539	0.860386	0.842964
AMBP	0	4.18281	2.30563	2.33365
AMBRA1	0.176218	-0.167862	0.385781	0.216115
AMD1	0.27772	0.255705	0.297787	-0.129792
AMDHD1	1.10322	0.31424	-3.56055	0.714151
AMDHD2	-0.0724545	0.195381	1.28913	0.965316
AMER1	-0.376229	-0.0214149	0.796845	-0.0103005
AMFR	0.374131	0.156115	0.968388	1.15637
AMH	-0.24207	0.257969	2.06074	1.51168
AMIGO1	-0.240533	0.40658	-0.0836351	-0.392498
AMIGO2	0.632653	-0.737419	0.314719	0.398356
AMMECR1	0.219627	0.0247906	0.197684	0.570471
AMMECR1L	-0.00154495	0.0120163	0.268089	0.205793
AMN1	0.0205447	0.306247	0.200226	0.278987
AMOT	-0.871912	-4.05402	0.604205	-0.0891785
AMOTL1	-0.380682	0.0279874	-0.0259441	-0.3859
AMOTL2	0.471202	0.966121	0.462093	0.104178
AMPD2	-0.3864	-0.332164	1.5725	-0.192329
AMPD3	2.85484	2.37002	-0.128565	0.0983015
AMPH	-0.189369	-0.22221	1.05824	1.68296
AMY2B	-0.87299	-0.0838462	0.281707	-1.06235
AMZ1	1.94262	0.742334	2.35673	2.59674
AMZ2	-0.0974135	0.127013	-0.566277	-0.532275
AMZ2P1	0.0771842	0.120209	-0.265676	0.368677
ANAPC1	-0.0483606	0.0366865	0.382336	0.0672529
ANAPC10	0.107061	-0.225923	-0.0972477	0.0650452
ANAPC10P1	-0.858746	-0.960892	0.0477451	0.414781
ANAPC11	-0.00364483	0.0850426	0.0139197	0.53642
ANAPC13	-0.0393014	-0.190835	-0.762914	-0.633103
ANAPC15	-0.388976	-0.39838	0.423966	0.390782
ANAPC16	0.152541	0.253337	-0.296998	0.0546836
ANAPC2	-0.943597	-0.24202	-0.834493	-0.844585
ANAPC4	-0.0419276	-0.19859	0.132259	0.155835
ANAPC5	-0.20941	-0.0563571	-0.0801539	0.448868
ANAPC7	-0.197911	-0.208487	-0.124195	0.112507
ANG	0.369478	1.08977	1.76602	2.70338
ANGEL1	0.309859	0.21473	-0.00694793	0.253416
ANGEL2	-0.00217412	0.249521	-0.00463851	-0.337297
ANK1	-0.283517	-1.47818	2.37182	3.4017
ANK2	0.177723	0.224317	0.77208	0.61525
ANK3	0.481278	0.432026	-0.315912	0.32307
ANKAR	0.398711	0.284806	0.988116	1.16938
ANKEF1	0.282266	-0.58327	-0.48344	-0.650191
ANKFY1	-0.0982734	0.0720118	0.22333	0.299952
ANKH	0.260642	0.447492	0.762925	0.0407752
ANKHD1	-0.0281458	0.31875	-0.361907	-0.139196
ANKIB1	0.370453	0.150185	0.0584453	0.323088
ANKLE2	0.274308	-0.0088556	0.398325	0.485975
ANKMY1	-0.818636	-0.219322	0.804633	0.528364
ANKMY2	-0.160731	-0.266585	-0.205133	-0.0828871
ANKRA2	0.437035	0.627547	-0.217323	0.020066
ANKRD1	3.04619	2.06924	5.45877	4.6636
ANKRD10	0.715173	0.291212	0.0221981	-0.385188
ANKRD10-IT1	0.825984	1.09821	0.611716	0.674472
ANKRD11	-0.0534111	-0.473529	0.13773	0.320869
ANKRD12	0.531763	0.723302	0.144134	-0.16776
ANKRD13A	0.2437	0.119337	0.0317301	-0.367329
ANKRD13B	-0.183176	0.151624	0.633555	0.586222
ANKRD13C	0.302371	0.216661	-0.159868	-0.555659
ANKRD13D	0.00357983	0.465725	0.099233	-0.025789
ANKRD16	0.24687	0.343828	0.761754	0.493383
ANKRD17	-0.238948	-0.212008	0.096847	-0.0105041
ANKRD18A	0.330015	0.250327	-0.840449	0.596315
ANKRD18B	0.412576	0.111858	-3.99662	-0.880176
ANKRD18CP	-0.485667	0.555687	-1.32562	-0.812373
ANKRD18EP	-0.441706	-0.397728	-0.654748	0.0344713
ANKRD19P	-1.02341	-1.26578	0.195496	1.02238
ANKRD20A14P	-0.249922	-0.0672591	0	0
ANKRD22	3.26465	0	-0.0778316	0.367452
ANKRD24	0.443682	0.861506	6.44228	6.36016
ANKRD26	0.0480904	0.197522	0.219513	-0.0468566
ANKRD27	-0.220207	0.0693547	0.6543	0.736047
ANKRD28	0.163419	0.278745	0.295321	-0.096144
ANKRD29	-0.105108	-0.234502	9.27592	8.02611
ANKRD30A	3.26465	0	1.44361	-0.817674
ANKRD30B	0	0	-2.43545	-1.53003
ANKRD30BL	0.359427	-0.0702773	0.513191	0.873459
ANKRD31	-0.699215	0.0611053	2.64983	3.75804
ANKRD32	-0.163203	0.153316	-0.00873786	-0.599103
ANKRD34A	0.278106	0.232305	-0.365909	-4.6244
ANKRD34B	0.64892	-1.03279	-1.20415	0.15553
ANKRD36	-0.250954	0.480009	0.981443	1.01025
ANKRD36B	0.0957927	0.58611	0.729946	0.87986
ANKRD36BP2	0	0	1.49157	3.58448
ANKRD36C	-0.470207	0.590957	0.869476	0.656012
ANKRD37	-0.267361	0.407813	0.901605	0.774985
ANKRD39	0.3115	-0.203366	0.143092	0.383146
ANKRD40	0.266964	0.0735616	-0.0453118	-0.226909
ANKRD42	0.531982	0.304713	-0.671704	-0.918516
ANKRD44	-0.289422	0.359986	-0.931814	-0.144995
ANKRD46	-0.00225856	-0.135073	-0.339473	-0.434579
ANKRD49	-0.0673076	0.128846	-0.142294	-0.340349
ANKRD50	-0.0237239	0.19434	0.0954313	-0.111925
ANKRD52	-0.349465	-0.424958	0.0453451	0.0665332
ANKRD54	-0.0017284	-0.284451	0.142066	0.0967737
ANKRD6	0.212095	0.090282	0.420737	0.261959
ANKRD9	0.0980521	0.263681	0.944749	-0.0749393
ANKS1A	-0.295683	-0.0403087	-0.072479	-0.240791
ANKS1B	0.912749	0.981204	0.925446	1.01523
ANKS3	0.202715	0.0982669	0.448382	0.651797
ANKS6	-0.526256	0.401192	-0.818335	-1.04417
ANKZF1	0.161377	0.527692	0.452265	0.592602
ANLN	-0.139077	0.00301709	0.363569	0.12087
ANO1	-1.17919	-1.18834	-0.562548	-0.0787457
ANO10	-0.000387518	0.0619437	-0.301794	-0.0514951
ANO2	-4.54908	1.73631	0.782237	1.96453
ANO5	0.106977	0.358757	-1.05704	-0.355004
ANO6	-0.0345398	0.0778524	0.240274	-0.0929401
ANO7	-0.208166	0.440349	-0.947146	-0.69331
ANO8	0.248815	0.469344	0.353331	0.012702
ANO9	0	0	1.3417	1.54463
ANP32A	-0.241431	-0.498877	-0.0718783	0.0491652
ANP32AP1	0.472261	-0.0158719	0.722474	1.10798
ANP32B	-0.589658	-0.324205	-0.549421	0.0133352
ANP32C	-0.190387	0.136343	-0.0880274	-0.0955331
ANP32E	-0.694524	-0.542536	1.00567	0.717189
ANTXR1	0.239168	-0.121614	-0.738187	-0.617056
ANTXR2	0.553161	-0.132541	1.30426	0.881978
ANXA1	0.584591	0.721754	3.20669	-0.286009
ANXA11	-0.119418	0.0285238	0.0630897	0.0205415
ANXA2	0.754017	0.00683169	0.630739	0.677303
ANXA2P1	1.71544	0.373233	0.472049	0.567689
ANXA2P2	0.825781	0.0331248	0.699016	0.7434
ANXA2R	0.698145	0.427149	-0.420026	-0.0330981
ANXA3	1.23508	0.514626	0.578917	0.46845
ANXA4	0.664141	0.35496	-0.0373374	-0.0651282
ANXA5	0.020369	-0.111063	-0.011494	0.10151
ANXA6	-0.475078	-0.201451	-0.0417477	0.0896805
ANXA7	-0.0309705	-0.334603	-0.27524	0.239361
ANXA9	0.283658	0.281901	0.320484	-0.423535
AOX1	-3.08239	-3.08625	-2.22607	-4.89809
AP000251.3	-1.44559	-1.08199	-0.139629	-0.616987
AP000254.8	-0.40827	-0.783455	0.157984	-0.386406
AP000344.3	5.46119	3.26014	0.121553	1.27911
AP000344.4	0	0	1.02501	1.29118
AP000350.4	0.0667	1.724	2.61807	1.46484
AP000439.3	4.18757	0	1.58622	1.73288
AP000487.5	-0.461081	0.527068	0.238057	-0.0392024
AP000525.9	-0.147248	0.0166075	0.167349	0.495239
AP000654.5	0.877215	-0.5356	-1.33103	0.287726
AP000696.2	0	0	1.95168	0.520728
AP001057.1	0	0	-0.088945	1.06108
AP001258.4	4.18757	0	-0.299546	-0.0837943
AP001372.2	-0.490033	-0.236951	-0.228632	-0.278161
AP001469.9	-0.389732	0.216251	-0.519555	-0.911211
AP001626.1	0	0	-0.905138	-0.315629
AP001816.1	-0.236871	0.714173	-0.407369	-0.0888112
AP001877.1	-1.22873	-0.00792169	0.77208	0.447759
AP003900.6	0.888129	1.66222	0	0
AP004372.1	0	0	-2.97292	1.62246
AP006216.10	1.84344	1.23552	1.40292	-0.217241
AP006621.1	-0.291602	0.224753	5.71633	5.37761
AP006621.5	-0.153716	0.633709	-0.120433	0.829061
AP1AR	-0.0627175	0.00230236	0.113711	0.034031
AP1B1	-0.162689	-0.442589	0.546233	0.577988
AP1G1	-0.0396676	-0.591783	-0.129228	-0.169584
AP1G2	-0.673026	-0.0724636	0.145522	0.329393
AP1M1	0.00980906	-0.176452	0.477704	0.229955
AP1M2	2.74943	-0.211821	-0.243491	0.235778
AP1S1	-0.0400376	0.165067	-0.00491615	0.237694
AP1S2	0.0359789	-0.223691	0.30625	0.411716
AP1S3	-0.424227	-0.429137	0.873453	0.0944667
AP2A1	-0.180816	-0.435416	0.100409	-0.0756192
AP2A2	-0.0782713	-0.000443847	0.753091	0.617912
AP2B1	0.00138577	-0.252074	0.311883	0.75574
AP2M1	0.0439276	0.0367312	-0.410199	-0.121349
AP2S1	0.0492357	-0.273882	-0.0648812	-0.0230633
AP3B1	0.236882	-0.0347577	-0.0395093	-0.260479
AP3B2	0.23299	0.79802	0.952218	1.37616
AP3D1	0.12746	-0.182245	0.177817	-0.253714
AP3M1	-0.107614	-0.158194	-0.321463	-0.263041
AP3M2	-0.3452	0.0933635	0.26467	-0.41344
AP3S1	-0.149927	-0.0593711	0.187823	0.498131
AP3S2	0.235808	0.281391	0.077999	-0.000815496
AP4B1	-0.394803	-0.511566	-1.33483	-0.739581
AP4E1	0.542725	-0.101862	-0.112978	-0.119606
AP4M1	-0.0396011	-0.180166	-0.0154632	-0.438717
AP4S1	-0.217338	0.0311812	-0.427345	0.51743
AP5B1	0.1857	-0.00890761	0.0891306	0.262661
AP5M1	-0.121046	-0.318766	-0.821927	-0.289027
AP5S1	-0.233346	0.0358207	-0.356484	-0.343032
AP5Z1	0.441929	0.527054	1.00812	0.241029
APAF1	0.210421	0.230615	0.388291	0.452172
APBA1	0.235392	0.34356	-1.72192	-0.824562
APBA2	0.509116	0.405268	-0.37372	-0.351532
APBA3	-0.244389	-0.178291	0.0782935	-0.62341
APBB1	0.0573739	0.142297	0.445425	0.979149
APBB2	0.482243	0.130155	0.324453	0.525758
APBB3	-0.747789	0.437244	-0.353075	-0.155761
APC	0.014206	0.0167963	0.0602228	0.111598
APC2	0.402245	-0.0843536	0.52139	-0.126017
APCDD1	-0.916832	0.31766	-0.290521	-0.590981
APEH	0.136656	-0.222568	-0.137983	-0.307625
APEX1	0.0665257	-0.658128	-0.709877	-0.169334
APEX2	-0.228425	-0.144746	0.0578168	-0.101695
APH1A	0.0934921	-0.0315391	-0.059654	-0.602647
APH1B	1.05707	-0.0825182	0.631868	-0.246334
API5	-0.220104	-0.380223	-0.140802	-0.209845
API5P1	-0.0440967	-0.687932	0.539249	0.18079
APIP	-0.5777	-0.222994	-0.0327124	-0.320816
APITD1	-0.162196	0.0298161	-0.184412	-0.395512
APLF	0.686945	0.997268	-0.260749	-0.161403
APLP1	0.626013	-0.713489	-1.83223	-1.14544
APLP2	-0.0522418	-0.447858	0.131893	0.31105
APMAP	0.0926678	-0.0985825	0.0152421	-0.11938
APOA1	0.912107	0.187772	6.70255	9.06765
APOA1BP	0.172288	-0.0226302	-0.380835	-0.697679
APOBEC3B	0.519642	-0.473117	-0.214376	0.251458
APOBEC3C	0.217924	-0.442683	4.18523	5.37761
APOC1	0.488589	0.372303	0	5.85309
APOE	2.66226	-0.374441	1.65923	0.954902
APOL2	-0.0973164	-0.923888	-0.107028	0.137098
APOL6	0	0	3.31361	3.68611
APOLD1	-0.47431	0.561497	0.772276	1.80923
APOO	-0.226531	-0.787125	-0.344898	-0.185199
APOOL	-0.347695	-0.27876	0.185686	-0.00333368
APOPT1	0.367507	-0.367516	-0.330046	0.162713
APP	0.192009	-0.110365	0.19915	0.209585
APPBP2	0.0339253	0.308331	-0.297086	-0.312097
APPL1	0.176716	0.197596	0.297332	0.300732
APPL2	0.176874	0.439333	0.0237127	0.240157
APRT	-0.19686	-0.269776	0.307566	0.586313
APTX	-0.276058	-0.328008	-0.787351	-0.291095
AQP11	-0.209287	0.194975	-0.227526	-0.836413
AQP3	1.20026	-0.737419	3.35799	2.48293
AQR	0.419628	0.0482392	0.162014	0.0862899
AR	-2.11326	0.0572129	0.1053	-0.11771
ARAF	-0.270701	-0.190452	-0.298794	-0.0423235
ARAP1	0.132363	0.293996	1.26343	-0.162325
ARAP2	0.26646	0.463452	1.95366	1.2356
ARC	4.0238	2.11507	-2.15235	-0.0742738
ARCN1	-0.0465269	-0.3461	-0.341971	-0.462619
AREL1	0.146363	-0.101623	-0.49745	-0.108229
ARF1	-0.0814171	-0.42815	-0.134845	0.0915881
ARF3	0.201293	-0.0475141	-0.0928057	-0.0703771
ARF4	0.0940043	-0.218171	-0.0876463	0.0565408
ARF5	-0.141401	0.0777298	0.158119	0.307633
ARF6	0.323229	-0.0443536	-0.369106	-0.390643
ARFGAP1	-0.0147837	0.00293854	0.0224744	0.173753
ARFGAP2	0.0175885	0.162792	0.160648	-0.211028
ARFGAP3	0.0607493	0.0841413	0.406228	0.466501
ARFGEF1	0.00653835	0.00501648	0.99472	0.936136
ARFGEF2	0.383263	0.224209	0.192518	-0.0452999
ARFIP1	-0.145989	0.0272867	0.338308	0.341985
ARFIP2	0.02539	-0.149275	-0.619357	-0.141178
ARFRP1	-0.288139	-0.158977	-0.3713	-0.674811
ARG2	0.484776	-0.141333	-0.538642	0.243624
ARGLU1	-0.331919	0.0597486	0.336928	0.0408232
ARHGAP1	0.0843547	-0.246765	0.484558	0.401119
ARHGAP10	0.1498	0.276493	-0.0621947	-0.103307
ARHGAP11A	0.305669	0.169999	0.508124	0.491153
ARHGAP11B	0.68876	0.836185	0.827711	0.59719
ARHGAP12	0.385977	0.571989	0.530574	0.122653
ARHGAP17	-0.323514	-0.678447	0.590446	0.479142
ARHGAP18	-0.0124534	0.162513	-0.295155	-0.363286
ARHGAP19	0.0656569	0.213724	-0.233122	-0.292726
ARHGAP20	-0.423694	0.238356	0.178147	0.954902
ARHGAP21	0.285125	0.674427	0.854168	0.274618
ARHGAP22	-0.463387	-0.69608	0.652346	-1.69876
ARHGAP24	0.270539	1.55212	0.0668525	1.63623
ARHGAP26	0.453036	0.449317	1.8832	1.24717
ARHGAP27	0.450383	-1.00158	-0.136819	-0.122459
ARHGAP28	0.391387	-0.168926	4.18523	3.18822
ARHGAP29	0.267676	0.00610462	-0.406137	-0.388961
ARHGAP30	1.43337	1.42402	-0.670631	0.165761
ARHGAP31	0.292017	-1.36765	0.765621	0.828351
ARHGAP32	0.278376	0.44835	-0.425334	-0.356964
ARHGAP35	0.282032	0.0446364	0.133582	0.342451
ARHGAP39	0.211115	0.125125	-0.0549964	0.0107258
ARHGAP4	0.524474	1.36062	0.623983	-0.451324
ARHGAP42	0.939118	0.216757	1.33457	-0.492608
ARHGAP44	0.273361	0.0863159	0.684682	1.34767
ARHGAP5	-0.0680201	0.53331	0.428588	0.333589
ARHGAP6	0.770125	1.48688	0.276386	-0.783929
ARHGAP8	0.145363	0.0749	0.713159	0.836424
ARHGDIA	0.163351	0.179277	-0.148799	0.0292107
ARHGDIB	0.182257	-3.08625	-0.436874	0.552577
ARHGDIG	-0.922016	0.12821	0.792365	0.240187
ARHGEF1	0.175806	0.106289	0.128697	0.0550537
ARHGEF10	-0.166084	-0.0775928	0.514075	-0.119949
ARHGEF10L	0.418213	0.518924	0.421837	0.103807
ARHGEF11	0.356852	0.134816	-0.0632204	-0.857207
ARHGEF12	-0.0202593	0.127224	0.347309	0.277465
ARHGEF16	-0.592319	-0.634843	-0.0623375	-0.212534
ARHGEF17	-0.424038	-0.917259	0.284549	-0.0196456
ARHGEF18	-0.0853248	-0.144583	0.285206	-0.242694
ARHGEF19	0.419155	-0.0579183	-1.83908	-1.00012
ARHGEF2	0.450727	0.136291	0.104902	-0.130467
ARHGEF25	0.142593	0.432076	2.18376	1.76353
ARHGEF26	0.0162048	0.222322	-0.696346	-0.282149
ARHGEF26-AS1	6.29456	5.71382	-2.18108	-1.12566
ARHGEF28	0.701621	0.872628	1.03042	1.01916
ARHGEF3	0.395399	-0.0176512	-0.472507	-0.439421
ARHGEF34P	0.182257	-3.08625	-0.351359	-0.510532
ARHGEF35	0	0	0.332363	0.130519
ARHGEF37	1.65369	0.623889	0.0460918	0.679759
ARHGEF38	-5.92508	-0.786853	0.367737	0.194052
ARHGEF39	-0.379704	0.265208	0.0576825	0.561485
ARHGEF4	-0.651092	-0.175326	0.426796	0.25862
ARHGEF40	0.150772	0.0659714	-0.142269	-1.08437
ARHGEF5	0	0	0.418987	0.467232
ARHGEF6	0.0549489	-0.500164	0.854178	-0.568742
ARHGEF7	0.139274	0.30456	0.238245	0.30478
ARHGEF9	-0.469911	-0.157505	-0.35164	-0.73944
ARID1A	0.148166	0.0681066	0.168634	0.0718449
ARID1B	0.151023	0.411445	0.26353	0.257022
ARID2	0.193613	0.514057	0.278142	0.00394233
ARID3A	0.247456	0.0933776	0.331351	-0.192878
ARID3B	0.272989	-0.354602	-0.0473822	-1.3919
ARID4A	0.198994	0.428669	0.688887	0.609994
ARID4B	-0.0445054	0.0453016	0.176298	0.163695
ARID5A	0.595652	0.0329951	0.0581189	-0.433601
ARID5B	0.485857	0.688491	-0.170605	-0.254195
ARIH1	0.167511	0.111356	-0.0269306	0.0664372
ARIH2	0.583142	0.112926	0.0128282	0.121619
ARIH2OS	0.726967	1.23767	0.883534	0.622239
ARIH2P1	1.00458	-1.17669	-0.0619533	0.841467
ARL1	-0.116816	-0.0302136	0.292477	0.73651
ARL10	-0.335899	0.416947	3.73267	2.48293
ARL13B	0.190429	0.0334113	-0.267858	-0.247756
ARL14EP	-0.198967	-0.0909379	-0.159621	-0.296395
ARL15	-0.125246	-0.161026	0.152477	0.358426
ARL16	-0.248155	-0.266429	-0.707008	0.0906123
ARL17B	-1.60782	-1.3842	0	5.06434
ARL2	-0.132008	0.176182	-0.191789	0.0993364
ARL2BP	0.00211602	-0.334833	0.108317	0.185155
ARL3	-0.111808	-0.28793	-0.684989	-0.12441
ARL4A	-0.0923123	0.0230858	0.681274	0.704233
ARL4C	-0.143703	-0.424271	-1.20314	-1.55853
ARL4D	0.316787	-0.135216	-0.214276	-1.52192
ARL5A	0.0676065	0.28546	-0.0480728	-0.297408
ARL5B	0.284823	0.301284	-0.328219	-0.751041
ARL6	-0.249594	-0.230099	-0.0597807	0.308186
ARL6IP1	-0.0229663	0.281347	0.485854	0.926419
ARL6IP1P2	-0.341135	0.405846	-0.399675	1.05498
ARL6IP5	-0.0692512	-0.32038	-0.574363	-0.419448
ARL6IP6	-0.160148	0.362827	0.283381	-0.0450204
ARL8A	0.0350584	0.136812	-0.868472	-0.560911
ARL8B	0.437926	0.352196	0.341852	0.171274
ARMC1	-0.0171906	-0.421264	0.18029	0.435286
ARMC10	0.021855	-0.0177285	0.312575	-0.0282768
ARMC10P1	0.29122	-0.156175	-0.13169	-0.483493
ARMC2	-0.302798	1.02788	0.515222	0.42517
ARMC4	0.316455	0.631664	0	0
ARMC5	0.157773	-0.273784	0.365598	0.188004
ARMC6	0.100917	-0.16924	0.226845	-0.0213048
ARMC7	0.431413	-0.27126	0.607103	0.801073
ARMC8	0.0512144	-0.0416951	-0.599623	-0.439188
ARMC9	0.30682	0.168916	-0.610982	-0.438888
ARMCX2	0.457744	0.0799071	0.121553	0.958166
ARMCX3	0.225637	0.100119	-1.185	-0.30796
ARMCX4	-0.0173126	-0.0266803	0.199339	0.975691
ARMCX5	0.0476077	0.00743027	-0.204704	0.2957
ARMCX6	-0.32063	0.325875	-0.581587	-0.673432
ARNT	-0.0874352	0.0540651	0.506775	0.297393
ARNT2	0.280537	-0.21293	-1.62378	-1.96531
ARNTL	0.490524	-0.225833	0.42238	0.0407913
ARNTL2	0.638347	0.168534	-1.37723	-0.443029
ARPC1A	-0.176903	-0.249637	0.165386	0.304163
ARPC1B	0.269918	-0.421159	0.711341	0.842339
ARPC2	-0.00744876	-0.223748	0.220525	-0.0623815
ARPC3	-0.121882	-0.245569	-0.356029	0.318236
ARPC3P1	-0.159527	-0.930882	-0.570075	0.269407
ARPC3P5	-0.316504	-1.72361	-2.00807	0.00604815
ARPC4	-0.526659	-0.502614	-0.42439	-0.483481
ARPC5	-0.194703	-0.11502	-0.114177	-0.208039
ARPC5L	-0.363741	-0.174892	-0.30341	-0.642371
ARPP19	0.546437	0.186881	0.0675694	-0.178003
ARRB1	0.885225	-0.166799	0.705197	1.16475
ARRB2	0.140026	0.0373499	0.0597924	0.404565
ARRDC1	-0.669609	-0.301684	-0.07085	-0.117802
ARRDC2	0.580805	0.415526	0.378647	0.476998
ARRDC3	0.156142	0.250469	0.627449	0.149239
ARRDC4	0.359947	-0.516353	0.067889	-0.0666281
ARSA	0.092422	-0.0673739	0.627016	0.652406
ARSB	0.0868673	0.192378	-0.973825	-1.69419
ARSD	-0.729963	1.14382	0.302462	0.250184
ARSG	0.0263753	0.345329	-1.1063	-0.84585
ARSJ	0.480873	-0.597884	1.75582	0.82052
ARSK	-0.261811	0.239563	0.43736	0.109436
ART5	-0.132894	-0.780977	0	3.18822
ARV1	-0.0959961	-0.420902	-0.43438	-0.316501
ARVCF	-0.326861	0.265744	-0.0711668	-0.441329
ASAH1	0.837425	0.228776	0.314443	-0.162256
ASAH2B	0.355855	-0.141795	-0.17201	0.352502
ASAP1	-0.438912	0.00444088	0.0270358	-0.260738
ASAP2	0.12495	0.284541	0.0380267	-0.221867
ASAP3	-0.254274	0.176629	-0.792513	-0.516655
ASB1	0.10631	0.0770059	-0.250131	-0.475869
ASB13	0.0979493	0.353886	2.58046	1.83607
ASB14	0.721411	1.0919	-0.234244	-0.670662
ASB16-AS1	-0.194696	0.507014	-1.5918	-1.01714
ASB6	-0.375031	-0.309202	0.191556	0.327692
ASB7	0.317977	0.0355108	0.112272	0.110273
ASB8	-0.0207673	-0.0144994	0.00715989	0.109625
ASB9	0	0	0.395182	0.460868
ASCC1	-0.093778	-0.236265	0.0137507	0.216727
ASCC2	0.360857	-0.183284	-0.0491105	0.110693
ASCC3	-0.271199	-0.239061	0.0981468	-0.396976
ASCL2	4.74589	4.18281	-0.0346848	-0.25318
ASF1A	-0.123952	-0.119331	-0.136816	-0.711324
ASF1B	-0.139218	0.0713407	-0.026205	-0.372068
ASH1L	0.188608	0.352257	0.14966	-0.368172
ASH1L-AS1	0.46706	-0.336927	-1.18027	-1.33811
ASH2L	0.152874	-0.106247	0.170533	0.467127
ASIC1	-0.190387	0.504787	-2.05157	-1.34794
ASIC3	-0.378585	0.583103	-0.533709	-1.85009
ASL	0.21302	-0.230236	-0.344179	-0.945731
ASNA1	0.00726132	-0.310375	-0.168564	0.0592777
ASNS	-0.248945	-0.215586	0.438075	0.674095
ASNSD1	0.0223934	-0.0708031	-0.127495	-0.163855
ASPH	-0.24527	-0.265424	0.120322	-0.105328
ASPHD2	0.394721	-0.213862	1.13027	-0.219694
ASPM	-0.00449321	0.520129	0.798201	0.783742
ASPSCR1	0.0359066	0.581582	0.14626	0.138452
ASRGL1	-0.0983695	-0.135318	1.82702	1.02922
ASS1	-0.544977	-0.395326	-0.774548	-0.410473
ASTE1	-0.149269	-0.543888	-0.794957	-0.427486
ASTN2	0.0290836	-0.825822	-1.06142	-0.552896
ASUN	-0.0683592	-0.299561	-0.152517	0.158498
ASXL1	0.173561	0.436199	0.972984	0.623162
ASXL2	0.212614	0.0955969	0.664164	0.41351
ASXL3	-0.0375434	-0.441436	-3.59052	-2.77539
ATAD1	0.0648793	0.145213	-0.0839227	0.0585923
ATAD2	-0.261316	-0.314733	0.283159	0.0242536
ATAD2B	0.0787979	0.162568	-0.112087	-0.759029
ATAD3A	0.137606	-0.26591	0.0564122	-0.320487
ATAD3B	0.551357	-0.114748	0.63813	0.626904
ATAD5	0.0353641	-0.0563439	-0.328367	-0.683684
ATAT1	-0.13752	0.0799071	-0.226206	-0.656901
ATE1	0.151741	0.284743	0.111726	0.35371
ATF1	0.359229	0.394473	0.142953	-0.201157
ATF2	0.0839218	0.173362	0.270707	0.336782
ATF3	1.39879	0.480797	2.89654	3.14814
ATF4	-0.138236	-0.0983894	0.623885	0.194068
ATF4P3	-0.10159	0.148689	0.547377	0.519162
ATF4P4	0.514249	0.351655	1.28429	0.793304
ATF5	0.298436	-0.561497	0.149684	-0.208242
ATF6	-0.177138	0.0181526	0.295068	0.177685
ATF6B	0.251344	0.409536	0.0742295	-0.398211
ATF7	-0.171577	0.000566957	0.479705	0.370389
ATF7IP	-0.214697	0.133134	-0.0374684	-0.436986
ATF7IP2	0.162702	0.524703	7.43396	6.36016
ATG10	0.0622716	0.679762	-0.617906	-0.405967
ATG12	0.3559	0.33199	-0.264904	-0.458689
ATG13	0.12531	-0.151193	-0.209116	-0.250639
ATG14	-0.112064	0.0600081	0.0610491	0.239712
ATG16L1	0.0882998	-0.0379727	-0.206216	-0.132542
ATG16L2	0.0485512	-0.0753068	1.01646	0.818755
ATG2A	-0.117949	-0.143067	0.669407	0.584024
ATG2B	0.270519	0.197538	0.191422	0.658439
ATG3	0.0619541	-0.249327	-0.614594	-0.411142
ATG4A	0.319707	-0.115176	-0.72643	0.0562219
ATG4B	0.220767	-0.0674434	0.127282	0.220425
ATG4C	-0.217474	-0.223688	0.250193	0.0659816
ATG4D	-0.511661	-0.514618	-0.391274	-0.380899
ATG5	0.00201427	-0.00817371	0.0229943	-0.0631448
ATG7	-0.160461	-0.00385003	0.0974547	-0.0656851
ATG9A	0.0379747	-0.255091	0.239451	0.0183438
ATHL1	-1.30914	-0.389053	2.40978	1.09166
ATIC	0.0691005	-0.297094	0.370649	0.696999
ATL1	0.479179	0.229844	-1.71097	-0.639345
ATL2	0.0531802	0.116127	-0.161507	-0.294573
ATL3	0.0394931	0.161294	0.554664	0.382297
ATM	0.0609129	0.38973	-0.0681614	-0.371134
ATMIN	0.186347	-0.101988	-0.170199	-0.319447
ATN1	-0.730291	0.11528	-0.0903047	0.192653
ATOH8	0.874318	-0.790303	2.35175	1.47007
ATOX1	-0.377479	-0.236345	-0.268267	0.58469
ATP10D	0.428117	-0.757575	1.37165	2.01294
ATP11A	0.0260121	0.158974	2.32878	1.022
ATP11B	0.153732	0.491512	-0.385034	-0.557911
ATP11C	-0.0641989	0.210423	-0.450167	-0.246102
ATP13A1	-0.226629	-0.215084	0.360907	0.400751
ATP13A2	0.245791	0.485883	0.239526	0.65436
ATP13A3	-0.0959197	0.0558987	0.534159	0.353066
ATP13A4	6.12693	4.74105	-1.80688	-1.15478
ATP13A5	-0.588398	-0.999073	-1.01848	-2.58024
ATP1A1	0.198866	-0.496412	-0.713613	-0.517204
ATP1A1OS	0.0893706	0.35259	0.649215	1.24678
ATP1A3	-0.262881	-0.14038	0.0477451	0.414781
ATP1A4	-3.99461	-3.99872	-2.58386	-3.71279
ATP1B1	0.00491795	-0.502599	-1.55923	-1.74091
ATP1B3	0.400386	-0.36779	-0.313563	-0.187516
ATP2A2	-0.212782	-0.488744	0.231261	0.38455
ATP2A3	0.104561	-0.385442	-0.854599	-0.180458
ATP2B1	-0.0909476	0.130465	0.46656	0.578921
ATP2B3	-0.519111	0.140915	0	0
ATP2B4	0.112639	-0.101334	1.30813	0.694084
ATP2C1	-0.318504	0.126398	-0.182482	-0.0253296
ATP2C2	-1.33037	1.05352	0.0472141	-0.0594393
ATP5A1	-0.0352691	-0.045589	-0.0500478	0.0809456
ATP5A1P2	-0.217002	-0.226405	-0.0717824	-0.452145
ATP5A1P3	-0.124724	0.00443801	0.179998	0.0205474
ATP5B	-0.172348	-0.53114	-0.0536543	0.199917
ATP5C1	-0.0768497	-0.0975932	-0.295552	-0.354683
ATP5D	-0.348747	-0.12823	0.430984	0.060679
ATP5E	-0.198324	0.00234066	-0.495453	0.315814
ATP5EP2	-0.0700468	-0.0993513	-0.47815	-0.0414381
ATP5F1	-0.0404097	-0.176962	-0.417579	-0.368424
ATP5F1P6	0.704392	0.515105	-0.942709	-2.24644
ATP5G1	-0.258312	-0.782386	-0.284559	-0.225253
ATP5G1P4	-1.28444	0.589259	-0.324342	0.227717
ATP5G2	-0.231093	0.0161793	-0.134769	0.169205
ATP5G2P4	-0.00753421	-0.186522	0.3402	1.0749
ATP5G3	-0.298122	-0.47	-0.322749	-0.203788
ATP5H	-0.110364	-0.268933	-0.579429	0.274293
ATP5I	-0.476929	-0.083213	-0.590977	0.275766
ATP5J	-0.389685	-0.0704431	-0.793792	-0.524611
ATP5J2	0.011507	0.0118144	-0.450611	0.230856
ATP5JP1	-1.18148	-0.944561	0.0999796	0.301568
ATP5L	-0.283301	-0.372259	-0.733737	-0.64795
ATP5O	-0.148015	-0.349048	-0.626614	-0.618597
ATP5S	-0.288663	-0.0241856	-1.04553	-0.695729
ATP5SL	-0.196244	0.0339848	-0.273759	-0.0320021
ATP6AP1	0.433849	0.0530844	0.228134	0.0873165
ATP6AP1L	0.333036	0.865298	-3.11953	-1.74588
ATP6AP2	0.0072248	0.037162	-0.107549	-0.0179766
ATP6V0A1	0.264098	0.270531	0.287135	0.43873
ATP6V0A2	0.194657	0.172999	-0.169405	-0.0565394
ATP6V0A4	-1.68398	-0.770058	-0.81933	-0.198558
ATP6V0B	0.432195	-0.140421	0.468024	0.148731
ATP6V0D1	0.121394	-0.345457	0.13085	0.210607
ATP6V0E1	-0.00223588	-0.27737	-0.395471	-0.479865
ATP6V0E2	-0.0518036	-0.308528	-1.33681	-0.746893
ATP6V0E2-AS1	0.121449	-0.43323	-1.51617	-0.81912
ATP6V1A	0.112499	-0.0717585	-0.370254	-0.190058
ATP6V1B1	0.810687	0.529509	2.17215	1.7035
ATP6V1B2	0.330437	-0.0304747	0.408212	0.17411
ATP6V1C1	0.293591	0.069729	0.817435	0.854249
ATP6V1C2	0.0444292	-0.827333	-0.257343	0.334568
ATP6V1D	0.147491	-0.175821	-0.58277	-0.371584
ATP6V1E1	0.209434	-0.257236	0.462628	0.315036
ATP6V1E1P1	0.179066	-0.933788	1.49792	1.64651
ATP6V1E2	0.112895	0.281577	-0.335969	-0.081016
ATP6V1F	0.48871	-0.0990352	0.0265028	0.169305
ATP6V1G1	-0.459958	-0.098115	-0.348224	-0.0357207
ATP6V1H	0.289633	0.098488	0.530192	0.700846
ATP7A	0.27361	0.206162	-0.0875055	-0.236002
ATP7B	-0.262352	-0.248255	-0.140777	-0.0875972
ATP8A1	-0.000377211	0.708675	1.36361	1.71497
ATP8A2	-1.70942	0.338913	0.576881	-0.379112
ATP8A2P1	3.26465	0	1.33831	-0.459649
ATP8B1	-0.116468	0.194889	0.199752	-0.100897
ATP8B2	-0.284561	-0.200801	-0.0743452	0.329216
ATP8B4	1.16967	0.902996	-0.974711	-0.459649
ATP9A	-0.167201	0.468796	-0.403501	-0.368086
ATP9B	-0.194909	0.186408	0.0141815	-0.433495
ATPAF1	-0.258853	-0.188968	-0.0979425	0.0890991
ATPAF2	-0.196993	-0.2064	-0.827607	0.0122566
ATPIF1	0.0482528	-0.57991	-0.694273	-0.00389236
ATR	-0.375559	-0.159924	-0.346099	-0.127475
ATRAID	0.137009	0.0744381	-0.253043	-0.258301
ATRIP	-0.102828	-0.414897	-0.12299	0.248368
ATRN	0.0387521	0.375147	0.074486	-0.309969
ATRNL1	0.412649	0.754657	0.0889177	1.41101
ATRX	0.0871719	0.123649	0.0463956	0.212535
ATXN1	0.229936	0.0940222	0.558742	0.299701
ATXN10	0.130839	0.115447	0.123652	0.245646
ATXN1L	-0.242412	-0.572276	0.135412	0.208194
ATXN2	0.274168	0.106111	-0.190113	0.054856
ATXN2L	-0.00199009	-0.188005	-0.0561748	0.0938564
ATXN3	0.0305566	0.551351	0.45575	0.763016
ATXN7	0.227515	0.459232	0.0804343	0.018526
ATXN7L1	-0.372202	-0.00532177	0.483771	0.112117
ATXN7L2	0.459108	-0.0826178	-1.17193	0.112629
ATXN7L3	-0.106889	-0.145608	-0.265723	0.0613141
ATXN7L3B	-0.0133036	0.342893	-0.546139	-0.352846
AUH	-0.170153	0.0447889	-0.103948	-0.558507
AUNIP	-0.100441	0.0282011	-0.353991	-0.542323
AUP1	0.408376	-0.101115	-0.278226	-0.485123
AURKA	0.48869	0.206401	0.10586	0.49512
AURKAIP1	-0.0601068	-0.342526	-0.225627	0.141192
AURKB	0.378902	0.31074	0.620254	0.590267
AUTS2	0.000425235	0.378879	0.487946	0.462922
AVEN	0.739382	0.356837	-0.0598805	-0.789692
AVIL	0.25337	0.314233	0.332653	0.125041
AVL9	0.300686	0.197304	0.115379	-0.0635408
AVPI1	0.733308	-0.221019	0.774019	0.628874
AXIN1	0.234353	0.00444193	0.872324	0.15878
AXIN2	0.358143	0.696302	4.74351	5.85309
AXL	-2.19046	-1.6413	8.59924	6.62026
AZGP1	0.182257	3.03572	2.28599	4.93023
AZGP1P1	0	0	1.67976	2.46584
AZI1	-0.41643	0.184421	-0.679327	-0.693281
AZI2	0.110878	0.360504	-0.0643611	-0.441809
AZIN1	-0.104891	-0.0976032	0.334358	0.112544
B2M	0.714868	-0.0474273	-0.186911	0.295945
B3GALNT1	0.751284	-0.738576	-0.654382	-0.715969
B3GALNT2	0.200264	0.169917	0.360643	0.155953
B3GALT1	1.12237	0.579188	0	0
B3GALT4	0.203659	0.801325	0.111949	0.496099
B3GALT6	0.0470305	0.278324	0.238763	-0.103345
B3GALTL	0.0940059	0.400362	-0.501379	-0.839761
B3GAT1	-2.97761	-1.50553	-8.30019	-3.31206
B3GAT2	-0.454008	0.404248	0.927218	0.45043
B3GAT3	0.412857	-0.246523	-0.511842	-0.2736
B3GNT1	0.153692	-0.0427322	0.301149	0.407735
B3GNT2	0.162992	0.229329	-0.0224593	-0.2294
B3GNT4	2.06726	1.40801	-1.3642	1.25615
B3GNT5	-0.234932	0.181866	-0.530816	-4.21869
B3GNT9	0.252836	-0.955706	-0.0911455	-0.150336
B3GNTL1	-0.443592	0.444242	0.446606	0.753536
B4GALNT1	-1.161	-1.20425	-3.08428	-3.15192
B4GALNT2	0.182257	0.173885	0.514541	-0.528335
B4GALNT3	-0.957092	-0.443804	4.29514	1.52597
B4GALNT4	-1.38291	-0.624675	1.03349	0.70544
B4GALT1	-0.317307	-0.326712	-0.235812	-0.454618
B4GALT2	-0.215395	0.0975719	0.392418	-0.322282
B4GALT3	-0.0368056	-0.0462171	-0.252771	-0.276886
B4GALT4	0.0499855	-0.258283	-0.221293	0.0802384
B4GALT5	0.19029	0.198798	-0.280246	-0.336009
B4GALT6	0.33807	0.252515	1.47608	0.401815
B4GALT7	-0.242416	-0.0305799	7.71437e-05	0.327114
B9D1	-0.599125	-0.239258	-0.459982	0.141423
B9D2	0.299962	1.28788	0.717234	1.25968
BABAM1	0.0037375	0.141971	0.122205	0.460212
BACE1	-0.0391154	-0.026165	-0.428273	-0.472868
BACE2	-0.436053	-0.220999	3.74116	3.01479
BACH1	0.36665	0.622012	0.488614	-0.163449
BACH2	1.13465	0.680046	5.60783	6.26307
BAD	0.223931	0.280929	-0.18117	0.222383
BAG1	-0.173723	-0.166968	-0.868228	-0.968699
BAG2	-0.0146645	-0.246215	1.85753	0.623124
BAG3	0.233421	-0.577434	0.540839	-0.42489
BAG4	0.0937721	0.165264	0.253343	0.256876
BAG5	-0.184212	-0.298035	-0.473162	-0.256263
BAG6	-0.137815	-0.102512	-0.143628	-0.465646
BAHD1	0.0891304	-0.0674364	0.0388128	0.287121
BAI2	-0.37825	-0.436058	-0.0298557	-0.640302
BAI3	0.216188	-0.257835	0	0
BAIAP2	-0.220323	-0.0312686	0.0537505	0.266543
BAIAP2-AS1	-0.00780381	0.557801	-0.560994	-0.837839
BAIAP2L1	-0.235463	-0.0922999	-0.388647	-0.213831
BAIAP3	-0.0777908	0.589837	0.629928	0.0405782
BAK1	-0.193107	-0.237988	-0.314083	-0.220722
BAK1P1	0.628273	0.0210508	0.199796	0.314175
BAMBI	0.38313	-0.220082	-0.51643	0.494557
BANF1	0.279902	-0.32396	-0.495567	-0.108073
BANF1P3	0.62383	-0.0267618	-0.828754	-0.0410089
BANP	0.701977	0.286601	0.0314231	-0.148793
BAP1	-0.0245806	0.0568136	0.148337	-0.105494
BARD1	-0.0575385	0.267956	-0.116567	-0.384724
BARX1	-0.442933	0.314558	4.18523	0
BARX2	0.860748	-1.05017	0.439849	1.41924
BASP1	-0.427665	-0.286815	0.646484	-0.773914
BATF	0	3.26014	-0.104851	0.516555
BATF3	-1.05646	-0.989391	0	0
BAX	-0.244882	-0.132545	0.0901684	0.11177
BAZ1A	0.0657751	-0.173499	-0.256234	-0.0441565
BAZ1B	0.143643	-0.00973483	-0.187318	-0.404807
BAZ2A	-0.23637	-0.298826	0.352569	0.756086
BAZ2B	0.280534	0.463229	0.0873558	-0.112412
BBC3	-0.0617534	1.0645	0.877013	0.989307
BBIP1	-0.0856518	-0.0238786	0.0824868	-0.147681
BBOX1	5.46119	3.26014	2.01238	0.0404429
BBS1	1.0242	2.46767	-0.519764	1.15829
BBS10	-0.0847046	0.247472	0.510915	0.809468
BBS12	0.0779185	0.489394	0.238057	0.557715
BBS2	0.0382305	0.0569729	0.360214	0.436946
BBS4	-0.0949029	-0.00253521	-0.0370687	0.237793
BBS5	-0.637992	-0.748985	-0.0456632	0.3676
BBS7	-0.123617	-0.0571112	0.0463858	0.15965
BBS9	-0.255269	0.154363	-0.0418726	0.00555291
BBX	0.0676344	0.0315239	0.230124	0.431649
BCAM	-1.02203	-0.211094	0.237608	-0.0730385
BCAP29	0.020872	-0.0177859	-0.202925	-0.222596
BCAP31	-0.178744	-0.237146	0.0363474	-0.0220501
BCAR1	0.154572	-0.404438	0.701904	-0.102745
BCAR3	-0.39429	-0.730594	0.735006	0.78025
BCAS1	0.121667	-0.796512	-0.189452	0.494015
BCAS2	0.00578674	-0.419801	-0.52637	-0.493924
BCAS2P2	-0.61665	-0.754594	-0.759667	1.00101
BCAS3	-0.0510637	-0.110543	0.0769359	0.467339
BCAS4	-0.382547	-0.187885	0.654847	1.18118
BCAT1	0.0917588	-0.33039	1.46215	0.0384301
BCAT2	-0.196786	-0.0639381	0.147113	0.56658
BCCIP	-0.535304	-0.711186	-0.272069	0.396097
BCDIN3D	0.218804	0.167192	-0.136963	0.33294
BCHE	1.11618	-0.677835	0	0
BCKDHB	-0.302933	0.0410131	0.103862	-0.631833
BCKDK	-0.201639	-0.274779	0.315056	0.453504
BCL10	0.20905	0.0927621	0.0200034	-0.263401
BCL11A	-0.0542957	0.39909	0	0
BCL11B	-0.288199	-1.73649	2.74478	3.82095
BCL2	0.653628	0.69411	1.42443	2.5646
BCL2L1	-0.104128	-0.154265	-0.243075	-0.0101547
BCL2L11	0.171768	0.618605	0.0894867	-0.702579
BCL2L12	-0.877145	-1.21134	0.462906	0.392261
BCL2L13	0.134176	0.1312	0.366037	0.296651
BCL2L2	-0.227759	0.440384	-0.529443	-0.348933
BCL3	-0.361516	0.589259	0.104625	0.661458
BCL6	0.565332	-0.439396	1.67407	1.2159
BCL6B	-0.431493	-0.410459	-0.365909	0.439935
BCL7A	0.57177	0.435794	0.148956	0.000417415
BCL7B	0.494362	-0.378345	-0.372706	-0.397947
BCL7C	0.0204369	0.160194	-0.0787266	0.283898
BCL9	-0.537495	-0.183716	0.555152	-0.277501
BCL9L	0.859405	0.194307	0.149401	0.0408065
BCLAF1	-0.593132	-0.440904	-0.281776	-0.286248
BCMO1	0	0	-0.212745	1.3194
BCOR	-0.257741	-0.198165	0.252102	0.0571995
BCORL1	-0.588019	-0.78788	1.65974	0.564779
BCR	-0.261036	-0.133899	-0.0235521	-0.0284038
BCRP2	0.0444702	0.325758	0	0
BCS1L	0.0334227	-0.2927	0.122179	0.474662
BCYRN1	0.155306	-0.421434	-0.641608	-0.31922
BDH1	-1.23283	-0.0343729	-0.899687	-0.431251
BDH2	0.0827382	0.377457	0.127245	0.745072
BDH2P1	0.169892	0.0502448	-0.606465	0.0984857
BDKRB2	4.74589	4.18281	-0.878853	0.432795
BDP1	-0.0960386	0.10695	-0.106303	-0.272736
BECN1	-0.0211133	-0.502622	-0.204687	0.251743
BEND3	0.0903269	-0.0240208	-0.197741	-1.34633
BEND4	-0.166049	-0.17931	-3.99662	-0.880176
BEND6	-0.179395	-1.26865	-2.46462	-0.542275
BEND7	0.553564	0.331618	4.39676	0.872327
BEST1	1.28833	0.699626	1.68395	1.1638
BET1	0.285364	0.220992	-0.0537444	-0.0785203
BET1L	-0.0909376	-0.454544	-0.246899	0.309837
BEX1	-0.0816399	0.416251	-4.55114	-1.43619
BEX2	0.269059	0.50831	0.455267	1.46758
BEX4	0.0551077	0.422034	1.09384	2.00144
BEX5	0.224937	-0.0694366	-1.43163	0.179072
BFAR	0.091413	-0.237749	0.408497	0.473545
BFSP1	0.0456015	0.10803	-0.901823	0.0408111
BFSP2	0	0	2.75286	3.07933
BHLHB9	-0.181688	0.467978	-2.5673	-1.73234
BHLHE40	1.04014	0.605631	4.31146	4.33825
BHLHE41	1.22914	1.00729	0.136095	-0.344797
BICC1	0.261024	-0.131273	0.746891	3.05005
BICD1	0.545395	0.390541	1.77941	0.835706
BICD2	-0.808793	-0.335213	0.239878	-0.159943
BID	-0.247421	-0.346158	-0.0922921	0.108489
BIK	0.602898	0.549291	0.173523	0.886607
BIN1	0.508009	-0.102159	-0.798527	-0.830693
BIN3	-0.134737	-0.57383	-0.14232	-0.636265
BIRC2	0.389808	0.240318	0.189827	0.170637
BIRC3	-0.916832	0.432069	1.49553	0.648919
BIRC5	0.0824091	0.0912581	-0.0939787	-0.00151425
BIRC6	-0.050186	-0.0023689	0.0901992	-0.124143
BIVM	0.0489501	0.434164	0.585447	0.203022
BLCAP	0.26959	0.140065	0.108635	-0.290527
BLM	-0.203623	-0.130735	0.0328464	-0.393992
BLMH	-0.328116	-0.583183	-0.753894	-0.699635
BLNK	5.93723	4.74105	-0.120079	0.633035
BLOC1S1	-0.236746	0.390335	-0.196336	0.14633
BLOC1S2	0.0285776	-0.20007	-0.703216	0.0772348
BLOC1S3	-0.0773244	-0.251603	-0.296388	-0.134153
BLOC1S4	0.291215	-0.124471	0.522892	0.465852
BLOC1S5	-0.376483	0.178362	-0.222603	-0.34581
BLOC1S6	0.309798	0.455778	-0.0927899	-0.302765
BLVRA	-0.15006	-0.274635	-0.133081	0.472672
BLVRB	0.370046	-0.16913	-0.0308312	0.104513
BLZF1	-0.244592	-0.0110581	0.0152626	0.132274
BMF	1.58948	1.23415	0.0760023	0.155205
BMI1	0.231001	0.38485	-0.38786	-0.818654
BMP1	0.19312	0.370319	0.387873	-0.454736
BMP2K	0.344667	0.0172399	0.103156	-0.0155231
BMP4	0.0298722	-0.409535	-0.773333	-0.268169
BMP6	-0.0123545	-0.488283	1.34141	2.64677
BMP7	0.258054	-0.0313178	-1.03307	-2.03147
BMP8B	-0.385943	0.238343	2.11163	0.957984
BMPER	-1.5748	-1.27029	4.1779	2.0937
BMPR1A	-0.0328368	0.207162	-0.154461	0.0995314
BMPR1APS1	0.0933882	0.195382	0.347725	0.14959
BMPR1APS2	-0.175246	0.593913	-0.561925	0.172653
BMPR1B	0.015611	0.172414	1.92075	0.951709
BMPR2	0.239848	0.222207	0.592068	0.481982
BMS1	-0.213613	-0.567876	-0.275922	0.0898284
BMS1P10	0.91133	-0.405556	0.328432	0.169481
BMS1P18	-0.051181	-0.275542	0	0
BMS1P4	0.204288	-3.33973	-0.862481	-0.54017
BNC1	1.45072	0.968715	0	0
BNC2	-0.344777	0.340203	0	0
BNIP1	-0.0481788	-0.0664472	-0.590567	-0.383883
BNIP2	0.568147	0.0603254	0.548885	0.316156
BNIP3	0.141439	0.0922398	-0.0833448	0.607318
BNIP3L	-0.106159	0.338557	-0.185724	0.159126
BNIP3P1	-0.37325	-0.422347	0.275514	0.760619
BOC	0.698919	0.605767	0.327153	-0.770097
BOD1	0.227769	-0.00704511	0.158603	-0.383925
BOD1L1	-0.131029	-0.00296136	0.212293	0.460267
BOK	0.20247	0.673843	0.094994	-0.275935
BOLA1	0.0433885	0.214479	-0.581291	0.138
BOLA3	0.0943994	-0.149805	-1.1148	-0.457369
BOLA3-AS1	0.384966	-0.388585	-2.4755	-1.70615
BOP1	-0.593565	-0.0680565	-0.261489	-0.554131
BORA	-0.0878127	-0.027909	-0.0957753	0.0516957
BPGM	0.110805	-0.147671	-0.0598873	-0.144573
BPHL	0.0683631	0.37885	0.200329	0.359439
BPIFB1	0	0	-0.757558	0.75911
BPIFB2	0	0	0.482977	2.03783
BPNT1	0.0437352	-0.275196	0.0581703	0.0844272
BPTF	0.0979809	0.204807	-0.326449	-0.449481
BRAF	0.123139	0.143356	0.274751	-0.0198273
BRAP	0.0152589	-0.0778982	0.221072	0.45027
BRAT1	-0.0844115	-0.187801	0.23033	0.050052
BRCA1	-0.382548	-0.103251	-0.24434	-0.253514
BRCA2	-0.477035	0.171472	0.47611	0.3082
BRCC3	-0.0962654	-0.477367	-0.0693464	-0.183511
BRD1	0.515538	0.480499	0.425785	0.0632664
BRD2	-0.0783536	-0.120947	0.0822987	-0.0268634
BRD3	-0.794647	0.113511	-0.483174	-0.336012
BRD4	-0.0570568	-0.113665	-0.110309	-0.0962078
BRD7	-0.344484	-0.116603	-0.021264	0.0408265
BRD7P2	-0.504252	-0.279923	0.379999	0.354903
BRD7P4	-1.40474	-0.419674	0.461651	-0.00804373
BRD8	0.0757076	0.33027	0.55272	0.599808
BRD9	0.0227896	-0.195172	0.216662	-0.297548
BRE	-0.279143	-0.0901222	-0.0380528	-0.322365
BRF1	-0.163357	0.208355	-0.365604	-0.00659735
BRF2	0.094857	0.135392	-0.200053	0.272443
BRI3	0.615471	0.37541	0.410401	0.379007
BRI3BP	0.0526137	-0.223168	-0.28062	-0.383343
BRICD5	0.0315861	0.805959	1.06121	-0.457647
BRINP1	0	0	-0.450416	0.525244
BRINP2	0.200005	-5.26545	0.844724	-0.20779
BRINP3	1.84822	-3.41746	-2.3742	-3.22486
BRIP1	-0.148038	0.253477	-0.137982	-0.551825
BRIX1	-0.265878	-0.413868	-0.147124	-0.293873
BRK1	0.00353216	-0.00476618	-0.72863	-0.568132
BRMS1	0.113369	-0.256142	-0.037337	0.112333
BRMS1L	-0.285498	-0.380318	-0.334425	0.39338
BROX	0.172545	0.156555	0.0871156	-0.177498
BRPF1	-0.151883	-0.155643	-0.242649	-0.528986
BRPF3	0.427262	0.55388	-0.297315	-0.652068
BRSK1	0.0793874	0.0580228	-0.949459	-1.50623
BRSK2	0.277294	0.0422493	1.74098	1.5857
BRWD1	0.175186	0.636684	0.228456	-0.0691387
BRWD3	-0.477776	0.226076	-0.0952046	-0.209171
BSCL2	0.0602307	1.44134	-0.761585	-0.920415
BSDC1	-0.00343904	0.0723908	0.0484949	-0.103582
BSG	0.0635305	-0.02097	0.396421	-0.0649743
BSN	0.45509	0.55624	0.199664	0.664509
BSPRY	0.513027	0.456531	-0.166604	0.358252
BTAF1	0.112504	0.113995	0.155947	0.21415
BTBD1	0.337925	0.0734333	-0.222628	-0.455001
BTBD10	0.211515	0.104908	-0.00890755	-0.17974
BTBD11	0.869939	0.538745	-0.018488	0.0450399
BTBD2	-0.0865693	0.466562	0.069413	-0.374565
BTBD3	0.100018	0.208667	-0.0954305	-0.128396
BTBD6	0.395404	0.424057	-0.765118	-0.584126
BTBD7	0.0382596	0.129479	0.0940202	-0.00816212
BTBD8	0.111588	1.20826	1.08619	-0.0654767
BTBD9	-0.114772	0.237509	-0.287928	-0.566831
BTC	0	0	2.69082	1.85803
BTD	0.250157	0.0418451	0.548741	0.340936
BTF3	-0.13613	-0.111258	-0.34481	-0.0426896
BTF3L4	-0.0141941	0.142861	-0.277252	-0.305893
BTF3L4P2	-0.179258	-0.24779	-0.0292863	-0.0118344
BTF3P10	0.246	-0.0673839	-0.695796	-0.972581
BTF3P2	1.11676	1.14908	0.197906	0.619424
BTF3P5	-0.257236	0.452879	0.638488	0.623504
BTG1	-0.0200308	0.0688372	0.793148	1.34787
BTG2	-0.131928	-0.130536	0.0236165	0.711934
BTG3	-0.119269	0.0214056	0.319191	0.0211015
BTN2A1	-0.00733734	-0.108005	-0.102327	-0.703598
BTN2A2	0.1871	-0.142655	1.77562	-0.179825
BTN2A3P	0.676581	0.412216	0.0477451	-0.942216
BTN3A1	-0.928744	-0.354178	-0.117142	-0.265835
BTN3A2	-0.5804	-0.209717	0.479292	-0.229351
BTN3A3	0.645818	0.549291	1.49041	0.793882
BTNL9	-0.715852	-0.675595	-0.719051	-3.13043
BTRC	-0.040668	0.132462	-0.0663124	0.0197272
BUB1	-0.0441896	-0.242135	0.28029	0.306511
BUB1B	0.252241	0.347853	-0.140888	-0.0381841
BUB3	-0.020595	0.226452	-0.0816889	0.0235382
BUD13	0.120792	-0.013241	-0.405345	-0.866098
BUD31	-0.305654	-0.452543	-0.242279	0.316879
BVES	0.2224	0.0571775	4.74351	5.06434
BX322557.10	0.167268	0.450117	-0.100015	0.309716
BX842568.2	0.72999	0.532639	0.628054	0.101691
BX936347.1	0.525791	0.722505	-0.0219864	-0.216025
BYSL	-0.092576	-0.313172	-0.352405	-0.387387
BZRAP1	1.46658	0.184096	0.723259	0.497764
BZW1	-0.327688	-0.676461	-0.230449	-0.12503
BZW1P1	-0.49289	-1.10012	-0.689655	-0.185453
BZW1P2	-0.422121	-0.844245	-0.290106	-0.0304218
BZW2	-0.629163	-0.478008	-0.0623459	0.043544
C10orf10	2.96493	-0.0671448	3.95306	4.78219
C10orf118	-0.0483788	0.250636	-0.154512	0.0522883
C10orf12	-0.0906288	0.00884901	-0.038506	-0.177607
C10orf2	-0.0377416	-0.393414	-0.0101855	0.863873
C10orf32	0.140989	0.325629	-0.274328	-0.0136957
C10orf35	-0.548032	-0.938713	-0.598478	-0.542584
C10ORF68	1.25086	1.52989	0.261498	-0.189725
C10orf76	0.234542	0.123891	-0.612688	-0.345135
C10orf88	-0.0214793	-0.342415	-0.648517	-0.525807
C11orf1	-0.321755	-0.342554	-0.0331677	0.353347
C11orf24	-0.194223	-0.278713	0.275055	0.322196
C11orf30	-0.160348	0.124664	-0.01311	-0.102173
C11orf31	0.0226959	-0.192174	0.0716621	0.240591
C11orf45	1.13921	0.309513	1.16307	-0.141583
C11orf48	0.138448	-0.382719	-0.649914	-0.479782
C11orf49	0.143111	0.0879357	0.568548	0.462369
C11orf54	0.605239	0.738367	0.33106	0.105241
C11orf57	0.345691	0.405138	-0.044242	-0.0631953
C11orf58	0.044145	-0.286242	-0.318819	-0.437446
C11orf63	0.544013	-0.186857	0	0
C11orf65	0.920291	1.09607	0.608063	0.326232
C11orf68	-0.0381853	0.843928	0.394511	0.757602
C11orf73	-0.264847	-0.140435	-0.346095	-0.420295
C11orf74	-0.182615	0.278749	-0.353172	-0.023277
C11orf80	0.220463	0.34555	-0.337144	-0.316591
C11orf82	-0.402084	-0.396436	-0.428031	-0.639816
C11orf83	0.0592411	0.297108	-0.392976	0.180139
C11orf84	-0.021197	-0.159864	-0.199451	-0.354502
C11orf95	-0.285556	-0.2129	0.119401	-0.148653
C11orf96	1.89983	1.22485	3.26243	0
C12orf10	0.106037	-0.185128	0.275867	0.196409
C12orf23	0.154231	0.155402	-0.359001	0.28562
C12orf29	0.0743752	-0.0816981	0.26277	0.289306
C12orf39	1.29496	-0.175254	3.26243	5.37761
C12orf4	-0.177072	-0.245247	-0.14636	-0.164281
C12orf43	-0.0959703	-0.268946	-0.0329465	0.137499
C12orf44	0.313336	-0.189097	0.144227	0.330003
C12orf45	-0.467073	-0.655172	-0.425893	-0.434104
C12orf49	0.126305	-0.0445355	0.183387	0.243568
C12orf5	0.144488	-0.524433	-0.421782	-0.329487
C12orf57	0.508955	1.1829	-0.364466	0.484562
C12orf60	-0.150484	-0.698226	-0.278841	0.334565
C12orf61	0.0421929	0.136458	1.77626	1.29665
C12orf65	-0.158091	0.137487	-0.233357	-0.13747
C12orf66	0.0278236	-0.110335	0.416937	0.462319
C12orf73	0.617945	-8.04607e-05	0.292699	0.00838675
C12orf75	-0.339439	-0.276806	0.0419023	0.598113
C12orf76	-0.387266	0.133433	-0.847486	0.182575
C14orf1	-0.153953	-0.0788966	-0.379876	-0.100631
C14orf119	-0.043678	-0.0726988	-0.0765276	0.362882
C14orf132	0.176226	0.107711	-0.453235	-0.346121
C14orf142	0.0389807	0.302104	-0.847253	-0.783585
C14orf159	0.689836	0.721047	-0.0794998	-1.4955
C14orf166	-0.0347047	-0.145977	-0.864135	-0.28526
C14orf182	5.14743	3.26014	0.103729	0.477292
C14orf2	-0.199321	-0.180177	-0.885223	0.0291396
C14orf23	-0.640599	0.226671	0	0
C14orf28	0.037472	0.799054	-0.805358	-0.518582
C14orf37	0.117356	-0.0639573	-0.656553	-0.0329575
C14orf64	0	0	-0.65745	-1.21197
C14orf79	-0.335285	0.29819	-0.430952	0.26641
C14orf80	-0.235742	-0.283417	-0.524577	-0.504773
C14orf93	-0.172022	-0.23198	0.323528	0.299362
C15orf27	0.816377	0.424502	-0.239281	-1.11402
C15orf38	0.311481	0.695253	0.279953	0.086915
C15orf39	0.0305942	-0.285969	-0.188187	0.0671765
C15orf40	-0.14751	-0.294859	-0.127543	0.267151
C15orf41	0.249845	-0.116512	1.00152	0.22212
C15orf52	0.395987	-0.0877777	-0.550452	-0.206884
C15orf57	0.521975	-0.253081	-1.38062	-0.658252
C15orf59	-0.057985	-0.606299	2.04997	1.67284
C15orf61	-0.250429	0.476494	-0.598271	-0.0873708
C15orf62	1.29908	0.706611	-1.09406	-1.57387
C16orf13	-0.557467	-0.327507	-0.0343874	-0.00458298
C16orf45	0.534276	-1.74395	1.48697	0.471245
C16orf46	0.914741	-0.150823	-0.337018	1.35581
C16orf52	0.100538	0.409094	0.221101	-0.0987114
C16orf58	-0.0968896	0.348029	0.547688	0.401098
C16orf59	-0.206936	-0.146457	-0.155877	-0.131234
C16orf62	-0.17308	0.00979059	0.0269768	0.35655
C16orf70	0.0813824	-0.370449	-0.00520559	0.0238137
C16orf72	0.418683	-0.129371	-0.170485	-0.226119
C16orf74	-0.891783	-0.500522	0.627204	0.467758
C16orf80	0.169665	-0.392148	0.098156	0.0946121
C16orf87	-0.20363	-0.579853	-0.337272	-0.268685
C16orf91	0.345343	-0.219427	-0.159432	0.214937
C16orf93	-0.00358082	-0.59607	-1.00802	0.139167
C17orf103	-0.24207	0.347129	-0.476647	0.346099
C17orf104	0.598149	0.0911101	-0.613993	-0.213636
C17orf107	-1.99654	-2.00531	-0.050886	0.97834
C17orf51	0.208621	0.0123218	3.26243	5.06434
C17orf53	-0.276449	-0.325339	-0.258368	0.346226
C17orf58	0.00446267	0.221734	-0.598165	-0.703779
C17orf59	0.162376	-0.148471	0.509288	0.832593
C17orf62	-0.267789	-0.157611	-0.345328	-0.265397
C17orf67	-1.10289	-0.511729	-0.559772	0.535002
C17orf70	-0.220889	-0.0505418	0.0889351	0.274268
C17orf75	0.225225	0.206841	-0.0537027	0.225533
C17orf80	-0.181582	-0.160985	-0.378075	-0.405333
C17orf85	-0.0547345	-0.170746	-0.453896	-0.238111
C17orf89	-0.86492	-0.581401	-0.329712	-0.0721798
C17orf96	0.0436972	-0.0954228	-0.0489366	-0.135066
C18orf21	0.0555299	-0.0161596	-0.573758	-0.456443
C18orf25	0.152376	-0.0188341	-0.0450014	-0.0335477
C18orf32	-1.15517	0.490879	-1.319	0.407389
C18orf54	0.253824	0.160671	-0.0501182	-0.527948
C18orf8	0.329699	-0.247419	-0.275874	-0.368703
C19orf10	0.212218	-0.181972	-0.115143	-0.295446
C19orf12	0.402525	0.299763	-0.035543	-0.0790348
C19orf24	0.113237	-0.268081	-0.393548	-0.536673
C19orf25	-0.455838	-0.393946	0.0151839	-0.209514
C19orf26	0.61265	0.0379563	-0.101806	0.530299
C19orf40	0.127826	0.178678	-0.490282	-0.534324
C19orf43	0.0529921	-0.0136775	-0.349043	-0.329618
C19orf44	0.689651	0.445369	0.667118	1.09155
C19orf47	0.12276	-0.285014	0.185536	0.105215
C19orf48	-0.0597892	-0.13283	0.0869393	0.134791
C19orf52	-0.0854297	-0.229907	-0.0876176	-0.300915
C19orf53	-0.116611	-0.349408	-0.576211	-0.135008
C19orf54	-1.46774	-0.994074	1.28592	1.0346
C19orf55	0.256881	0.548094	-0.81855	-0.673797
C19orf57	-0.283813	0.327152	-0.144328	-1.80359
C19orf60	-1.05865	-0.0796151	0.155956	0.608502
C19orf66	0.926786	-0.379685	-0.57002	-0.157413
C19orf70	-0.0509381	-0.136943	-0.0929509	0.208236
C19orf71	0.239881	0.729727	0.340996	-0.00975152
C19orf81	0.0436972	-0.112488	2.08516	2.52193
C19orf82	-0.662816	0.052496	-0.575262	-0.683837
C1D	0.072061	0.026665	-0.429128	-0.136593
C1GALT1	-0.194018	-0.153024	-0.288027	-0.503374
C1GALT1C1	-0.263527	0.0338563	0.0180403	0.65391
C1orf101	-0.308918	0.573194	-1.13656	0.12526
C1orf106	1.25457	-0.0666913	2.03019	1.8813
C1orf109	0.240066	-0.111953	0.389742	0.0888211
C1orf112	0.0476655	0.43946	0.0437954	-0.514694
C1orf115	-0.279217	-0.13261	-1.21675	-0.328269
C1orf116	2.3788	3.20334	-0.348524	-0.439252
C1orf122	0.461215	-0.0335439	-0.292178	-0.0388225
C1orf123	-0.0718332	0.0679602	0.146305	0.308621
C1orf131	0.0227285	-0.17507	-0.546889	-0.242343
C1orf132	-0.971914	0.213855	0.134464	-0.310994
C1orf134	0.537343	-0.263347	-0.972429	-0.980096
C1orf159	-0.00939705	0.088614	0.38031	-0.395401
C1orf168	2.27032	1.379	2.46252	0.139965
C1orf172	4.18757	0	0.123578	-0.216158
C1orf174	-0.0976095	-0.00586829	0.112882	-0.0660654
C1orf192	0.378127	0.353795	-0.0300807	-0.133823
C1orf198	-0.200218	0.108951	-0.111913	-0.372862
C1orf21	0.127586	0.446248	0.660755	0.0889384
C1orf210	0	3.26014	0.178988	0.102051
C1orf213	-0.24417	0.060513	-0.244705	0.714151
C1orf216	0.272422	0.0649182	-0.0698303	0.0201386
C1orf226	-0.271761	-0.560558	0.872215	1.3588
C1orf229	-2.42879	-0.180947	-1.01637	-1.27367
C1orf233	0.0319878	0.219678	-0.614424	-1.27368
C1orf27	0.0139615	0.0399912	0.0833634	0.16471
C1orf35	-0.12224	-0.0861698	0.010645	0.0611124
C1orf43	0.217859	0.296803	0.0372116	-0.190061
C1orf50	-0.136418	-0.238267	-0.664635	0.0408007
C1orf52	0.305687	0.105174	-0.761979	-0.877842
C1orf53	-0.693591	0.34386	-0.991525	-0.627862
C1orf54	0.510145	0.589813	-0.207197	-0.361141
C1orf56	0.513069	0.736439	1.22661	0.101691
C1orf61	0.404291	-0.073389	4.18523	7.03163
C1orf63	-0.216708	0.532411	0.583026	0.92218
C1orf64	0	0	-0.0575595	1.56771
C1orf74	-0.57341	-0.3065	0.298447	-0.11519
C1orf85	0.406142	0.531942	0.910267	0.592923
C1orf86	-0.402362	-0.160442	0.135727	0.405124
C1QBP	-0.0762188	-0.321441	-0.0157856	0.242087
C1QL1	1.51909	1.39759	-3.08428	-3.15192
C1QL3	1.44381	0.856517	0.933942	-0.541045
C1QL4	1.51909	2.14051	0	5.06434
C1QTNF1	1.45454	0.112321	-3.08428	0.954902
C1QTNF3	-3.99461	3.11286	1.77401	-0.72676
C1QTNF6	0.367627	1.23601	1.27405	0.894195
C1RL	-0.361516	2.02246	-0.814276	-2.50918
C1RL-AS1	-3.08239	-3.08625	-0.371227	-1.41954
C20orf112	0.439807	-0.00371699	-0.171435	-0.0660278
C20orf194	0.209975	0.264891	1.06164	0.536445
C20orf196	-1.03209	-0.30638	-1.08833	-0.522827
C20orf24	-0.16813	-0.13526	0.571726	-0.00223416
C20orf26	0.457571	0.448368	-2.455	-1.71648
C20orf27	-0.180619	-0.177261	0.178914	0.0036109
C20orf96	0.542021	0.277057	-0.161349	-1.00676
C21orf119	0.293273	0.303895	-1.21715	-0.51191
C21orf2	-0.17587	-0.103848	-0.197044	-0.500404
C21orf33	-0.260168	0.072735	0.17959	-0.273471
C21orf58	-0.677083	0.261173	0.552576	0.358005
C21orf59	-0.0333303	-0.39837	-0.458188	-0.48862
C21orf67	0.320183	0.0215328	0.0269768	-0.0146282
C21orf90	-0.24168	-0.295297	-2.49131	-0.371517
C21orf91	-0.0872311	0.0765989	0.444117	-0.270263
C22orf23	0.856347	0.613089	-0.185094	0.122419
C22orf29	-0.219469	0.0680121	-0.027602	0.104656
C22orf39	0.183267	0.156265	-0.200636	0.097596
C22orf46	0.120429	-0.0739082	-0.319003	-0.162415
C2CD2	3.26465	0	0.0532115	-0.183346
C2CD2L	0.139814	0.0853467	-0.656159	-0.722569
C2CD3	0.217338	-0.318259	0.270074	0.193851
C2CD4A	2.18013	-0.781172	-2.35914	-1.65614
C2CD5	-0.0734337	0.30191	-0.025314	0.504971
C2ORF15	0.145917	-0.298083	-0.490829	-0.331875
C2orf16	0.477906	0.575202	0.869743	0.0403277
C2orf27A	-0.258282	0.104573	1.28217	1.34895
C2orf42	0.204885	0.716088	-0.220414	-0.0415974
C2orf43	-0.567863	0.290537	0.256239	0.352381
C2orf44	-0.186987	-0.183212	-0.154096	0.0687449
C2orf47	0.0626102	-0.165849	-0.218733	-0.0178874
C2orf49	0.111379	-0.0668042	0.0737181	0.109744
C2orf54	3.26465	0	1.23048	1.35282
C2orf68	0.0648569	0.682001	-0.434183	-0.557486
C2orf69	-0.248902	0.0878918	-0.203075	-0.284175
C2orf72	-0.0927733	-0.187282	-0.368964	-0.128076
C2orf76	-0.279583	-0.0286542	0.230005	0.0996746
C2orf81	0.786275	0.819826	-0.103794	0.401289
C2orf88	-0.0932031	0.38773	1.92166	1.94341
C3orf14	-0.182519	-0.0803939	-0.398454	0.337267
C3orf17	-0.084826	0.120362	-0.290427	-0.272186
C3orf18	0.862247	0.680474	0.487835	0.641068
C3orf33	0.102857	-0.175254	-0.88439	-0.321563
C3orf38	0.046439	-0.141105	-0.435991	-0.455946
C3orf52	0.503459	0.243569	-0.335208	-0.0738122
C3orf58	0.274232	-0.0319385	0.489245	0.438368
C3orf62	0.115965	1.25711	0.395456	-0.216428
C3orf67	0.754283	0.586837	0.897912	-0.259815
C3orf70	0.25467	0.178247	1.19898	2.2374
C3orf80	0.496914	0.147674	0.188608	1.56646
C4orf19	-0.251093	0.0573977	3.92765	3.76434
C4orf21	-0.384776	0.345249	0.0675659	-0.47417
C4orf27	0.0945597	-0.0361989	-0.392161	-0.346059
C4orf29	0.393209	-0.0744305	-0.0979468	0.147723
C4orf3	-0.235201	0.0319245	-0.419414	-0.0448448
C4orf32	0.503057	0.0901679	-0.684077	-0.450579
C4orf33	-0.0727656	-0.195154	-0.732525	-0.584557
C4orf36	-0.852355	0.477022	0.231426	0.205196
C4orf46	-0.0211586	0.0658232	-0.2075	-0.744565
C4orf48	0.280082	0.278798	-1.28514	-0.526827
C5	-1.76669	-0.621031	-0.0399242	-0.0295475
C5AR2	-3.08239	1.09656	1.62235	0.974156
C5orf15	-0.000259275	0.29896	-0.0179743	0.00681719
C5orf17	-3.08239	-3.08625	0.0267156	-0.292153
C5orf22	0.123669	-0.232632	-0.376726	-0.192275
C5orf24	0.164744	0.238733	-0.151048	-0.384436
C5orf28	0.114186	0.182258	-0.00113418	-0.241105
C5orf30	-0.477646	-0.240089	0.226248	0.101986
C5orf34	-0.69255	0.250696	-0.108423	-0.169032
C5orf38	0.182257	-3.08625	0.387349	0.281699
C5orf42	-0.00214995	0.404295	0.0774776	-0.437958
C5orf45	-0.47944	-0.198935	0.462705	0.669089
C5orf51	0.269102	-0.0340478	-0.160813	-0.20746
C5orf54	-0.155049	0.711225	-0.491625	-0.33641
C5orf55	0.317447	0.276723	0.124223	0.0772354
C5orf63	-0.424773	0.593998	1.72305	2.22815
C5orf66	0.0526475	0.869305	-0.542945	0.194787
C6orf1	0.157804	0.263359	0.110145	0.0475282
C6orf106	0.191093	0.00958691	0.245224	-0.28279
C6orf120	0.0620635	0.075991	-0.0562689	0.0408237
C6orf132	4.74589	3.26014	0.11636	-0.108619
C6orf136	0.305392	-0.212059	0.239495	-0.347043
C6orf141	-2.82772	-6.09668	1.2721	0.680253
C6orf183	0.550135	0.461794	-0.763218	-1.45485
C6orf203	-0.108444	-0.0629157	-0.658476	-0.381481
C6orf211	0.0988889	-0.136068	0.147479	-0.179639
C6orf3	0.990588	0.849036	1.18251	0.447759
C6orf47	0.187377	0.0947784	-0.124537	-0.465977
C6orf48	0.735266	0.715996	0.572319	-0.090185
C6orf52	0.00335296	-0.0424509	0.389764	-0.43993
C6orf57	-0.261403	0.104102	-0.195876	0.117805
C6orf62	0.135318	0.0963856	-0.181732	-0.427394
C6orf89	-0.046121	0.333138	-0.0272363	-0.209734
C6orf99	-0.664329	-0.673667	-0.895469	0.133582
C7orf13	0.0886344	-0.498726	-1.06577	-0.169193
C7orf25	-1.83394	0.940361	-0.177166	-0.0156749
C7orf26	0.467833	0.0845119	-0.128279	-0.114142
C7orf31	1.15255	-0.898396	-1.23512	-6.45569
C7orf43	0.155977	0.310854	-0.130299	0.143376
C7orf49	-0.102166	-0.0238428	0.184695	0.0867096
C7orf50	-0.591493	-0.0874484	-0.137449	-0.445124
C7orf55	-1.04655	-0.669926	-0.949459	0.948611
C7orf55-LUC7L2	-0.111821	-0.227976	-0.398103	-0.688607
C7orf60	0.68635	0.362877	0.762797	0.46205
C7orf63	-0.476516	0.649138	-0.0269589	-0.186054
C7orf73	-0.0263232	0.422867	-0.388695	-0.210383
C8orf33	-0.172817	-0.412339	0.307801	0.0556248
C8orf34	-0.195965	-1.6797	-0.792548	0.962387
C8orf37	0.0452831	0.326457	0.132757	0.521355
C8orf44	-0.93382	-0.207966	1.12017	1.65429
C8orf46	0	0	2.71915	3.12464
C8orf47	0.647395	-0.103864	0.188608	1.30922
C8orf48	0.329334	-0.936577	0.198605	0.812823
C8orf58	-0.163065	-0.309658	1.67599	-0.0842408
C8orf59	-0.0859151	-0.143666	-0.00520559	0.402602
C8orf76	0.720518	0.234711	0.0829347	0.180215
C8orf82	-0.322798	-0.134053	0.0224206	0.0329419
C8orf88	0.5433	0.527847	4.18523	3.18822
C9orf106	0	0	-1.2853	-0.128714
C9orf114	-0.461229	-0.0628214	-0.47968	-0.431608
C9orf116	-1.39621	-0.540132	-0.257911	-0.829326
C9orf117	-1.44117	-0.122199	0.0303764	0.0138324
C9orf131	-1.68398	-0.770058	-0.272753	-1.78668
C9orf142	-0.996913	-0.0392647	-0.354256	-0.551698
C9orf152	2.06504	1.09656	-1.01932	-0.342829
C9orf156	-0.0806535	0.557711	-0.611138	-0.559581
C9orf16	-0.721074	0.151791	-0.838551	-0.38089
C9orf163	-1.30615	-0.325855	-0.365275	0.694438
C9orf3	-0.184851	0.354463	0.689896	0.160895
C9orf37	-0.890491	0.267027	0.200136	0.108449
C9orf40	-0.498915	0.00445165	-0.184503	-1.09792
C9orf41	-0.43103	0.0120757	-0.266373	-0.184672
C9orf47	-1.54826	-1.55731	-0.559122	-0.0743972
C9orf64	-0.0752933	-0.283383	0.996596	0.534675
C9orf69	-0.499928	0.297181	-0.421891	-0.546102
C9orf72	-0.424574	0.438075	-0.175815	0.406627
C9orf78	-0.288514	-0.268403	-0.621425	-0.443512
C9orf85	-0.592845	0.0938409	-0.312238	-0.321543
C9orf89	-0.144802	-0.0446329	0.840202	0.538633
C9orf9	-1.37065	0.703529	0.292307	0.262211
C9orf91	-0.311971	0.360628	-0.458894	-0.445034
C9orf96	-0.32427	-0.0452669	0.103729	0.0406678
CA11	-0.129741	-0.219228	4.18523	0
CA12	0.20471	-0.72415	0.977727	1.69742
CA13	0.453741	-0.756785	0.196866	0.807286
CA14	1.38263	-0.414923	-0.528042	-0.684977
CA2	-2.04188	-2.34118	1.30654	0.713754
CA5B	0.490524	0.0391469	-0.311289	0.395269
CA5BP1	0.0546249	0.102406	-0.439796	0.0250303
CA8	-0.0322963	-1.26779	1.04972	1.25115
CAAP1	-0.228545	-0.04552	-0.212541	0.385152
CAB39	0.133063	0.0383366	0.12802	-0.0599992
CAB39L	0.737667	0.652012	-0.420696	-0.32163
CABIN1	-0.0839464	-0.161553	0.283151	0.213183
CABLES1	0.80262	0.229209	1.27159	0.824603
CABLES2	-0.439962	-0.486804	-0.379981	-0.672904
CABYR	-0.201122	-0.635436	0.636046	2.031
CACFD1	0.0456015	0.0149985	-1.18586	-1.28368
CACHD1	0.283419	0.242302	-0.751692	-0.452845
CACNA1B	-0.962664	0.33098	0	4.6636
CACNA1C	0.0790368	0.998936	6.12449	6.84056
CACNA1D	2.22552	1.56142	0.445467	0.499159
CACNA1H	-0.782554	0.282204	2.67078	2.49105
CACNA2D1	0.311497	0.0235014	0.197906	2.432
CACNA2D2	-0.0749901	-0.236124	-0.671493	-1.1655
CACNA2D3	0.432551	0.508428	5.45877	3.18822
CACNB1	0.661472	1.24984	1.10304	1.29371
CACNB2	0.734798	0.761893	-2.89866	-1.52492
CACNB3	-0.369518	-0.81352	-0.858783	-0.534674
CACNB4	0.589512	0.659852	-0.177166	-0.409371
CACNG4	0.182257	4.19409	0.127636	0.0969732
CACTIN	-0.210783	-0.0928458	-0.00357781	-0.168404
CACUL1	0.0647989	0.158648	-0.0613822	0.00155397
CACYBP	-0.363944	-0.457166	-0.397551	-0.389826
CACYBPP2	-0.16641	-0.367874	-0.239176	-0.232644
CAD	-0.0128781	-0.290366	-0.20896	0.106529
CADM1	0.0196679	0.338846	-1.69244	-1.39687
CADM2	1.58707	-0.692928	-0.137976	1.19713
CADM4	-0.407469	-0.251295	-1.22663	-1.37841
CADPS2	0.108975	0.325695	0.370151	0.170547
CALB2	0	0	3.77575	2.07666
CALCB	0.720757	-0.748342	-3.08428	0.0362952
CALCOCO1	0.262891	0.932872	0.971305	1.40715
CALCOCO2	-0.0720669	-0.325461	0.0925539	0.154463
CALCR	2.17523	1.1743	7.52825	5.77799
CALCRL	0.834689	0.429078	0	3.18822
CALD1	0.127877	-0.11321	1.38366	1.22869
CALHM2	-0.031977	-0.35614	2.44258	2.42785
CALM1	-0.176081	-0.347313	-0.410025	0.212868
CALM2	-0.0968349	0.126249	0.0454966	0.116036
CALM2P2	-0.385648	-0.300343	0.200294	0.810277
CALM2P3	0.503931	-0.102602	0.59624	-0.0612808
CALM3	-0.262204	-0.175738	-0.161014	0.105559
CALML3-AS1	0	0	-1.4154	0.958264
CALML4	0.46551	0.0450643	0.623633	0.41987
CALML5	-4.54908	-4.55328	-0.126768	-1.74524
CALR	-0.135526	-0.148581	0.0665452	0.420424
CALU	0.0721755	-0.0219147	0.0430011	-0.0546808
CAMK1	0.124898	0.035347	-0.734191	1.56646
CAMK1D	-0.436475	-0.399142	0.0728628	0.697452
CAMK2B	0.00705116	0.186157	0.283226	0.0161525
CAMK2D	0.179441	0.428737	0.467511	0.0503956
CAMK2G	-0.0985309	-0.144596	-0.382495	-0.0958451
CAMK2N1	0.146432	0.34726	-0.645148	-0.333018
CAMK4	0.175446	0.118464	-0.378151	0.670726
CAMKK1	0.162221	0.546895	-0.77428	-1.81424
CAMKK2	0.00597141	-0.257293	0.206634	0.312202
CAMKMT	0.185861	-0.293336	-0.556012	-1.05706
CAMKV	-0.341947	-0.184171	0	3.18822
CAMLG	0.19797	0.593187	-0.174681	0.244309
CAMSAP1	-0.423663	0.412459	-0.253557	-0.298777
CAMSAP2	0.0956392	0.0895063	-0.612418	-0.802232
CAMSAP3	-0.12424	0.000412632	0.294981	-0.376487
CAMTA1	-0.133098	0.199941	0.241943	0.436133
CAMTA2	0.0999137	-0.0673699	0.335765	0.414663
CAND1	-0.20205	-0.152633	0.0148813	0.0542315
CAND2	-0.186492	0.0217858	5.9348	5.85309
CANT1	-0.198809	-0.230725	-0.37458	0.042686
CANX	0.0810845	-0.0765449	0.0956018	-0.0792807
CAP1	-0.00223253	-0.229171	0.102801	0.134112
CAP1P2	-0.0623525	-0.211606	-0.232334	-0.202889
CAP2	-0.389156	-0.0885439	0.385473	0.688342
CAPG	0.131363	1.02896	-0.138797	1.97925
CAPN1	0.154446	0.0236945	0.765874	0.0645478
CAPN10	-0.123241	0.222514	0.570296	0.30503
CAPN10-AS1	-0.793233	0.121389	0.00766686	0.430205
CAPN13	0	0	-0.606446	0.0177363
CAPN15	-0.088009	-0.427199	0.561357	0.266408
CAPN2	-0.308481	-0.157972	0.62233	0.11736
CAPN3	0	0	2.97446	-2.14956
CAPN5	-0.554332	-0.924959	-0.793186	-0.827187
CAPN7	-0.198778	-0.023517	0.11703	-0.489365
CAPN8	0	0	2.61597	1.75694
CAPN9	-3.99461	-0.738576	0.182612	0.977591
CAPNS1	-0.380825	-0.172479	-0.316245	-0.354256
CAPRIN1	-0.338014	-0.31142	-0.0580861	-0.2714
CAPRIN2	0.0863152	-0.0523203	0.953807	0.230235
CAPS	-0.074809	1.01216	-0.905992	-1.37951
CAPS2	0.0906976	0.399436	1.76841	2.34452
CAPZA1	0.0254155	-0.284284	-0.473413	-0.720181
CAPZA2	0.0544334	0.0121774	-0.0262061	-0.00778494
CAPZB	-0.287552	0.0162966	0.0258145	0.321854
CARD10	-0.227221	-0.821255	0.065683	-0.41849
CARD14	0.96917	1.76128	-0.523807	-0.238999
CARD6	2.38653	-1.27029	3.26243	4.10682
CARD8	0.127828	0.261345	-0.240141	0.232283
CARD9	0.384565	0.162706	0.515085	0.357748
CARF	0.120337	0.195386	-0.630023	0.254487
CARHSP1	-0.0419858	0.170958	0.328217	0.214193
CARKD	0.121295	-0.253619	0.0739992	-0.0577781
CARM1	-0.0729443	-0.148826	0.124111	-0.0606154
CARS	-0.185396	-0.437534	0.0437171	0.0615449
CARS2	-0.149811	0.04659	0.0400663	-0.156039
CASC10	-0.38442	-0.483911	0.765621	0.0395945
CASC15	0	0	0.73555	-2.5622
CASC2	0.634418	0.445369	-0.688168	-0.486857
CASC3	-0.0467598	0.0150094	-0.338778	-0.153951
CASC4	0.289754	0.0260236	0.086684	0.0498719
CASC5	0.351602	0.387123	0.296215	0.125469
CASC7	-0.110985	0.0601508	0.497987	-0.1041
CASC9	-0.506345	0.441364	1.17378	1.18536
CASD1	0.363978	0.4706	-0.195148	-0.358312
CASK	-0.136468	-0.148021	0.0269277	0.329654
CASKIN1	0.0870492	0.380702	0.350838	-0.802119
CASKIN2	-0.52907	-0.24489	-0.216109	0.182056
CASP10	1.74908	-1.22386	0.746891	-0.880176
CASP2	-0.365737	-0.382214	-0.661406	-0.724126
CASP3	-0.11692	-0.299698	-0.0417108	-0.20406
CASP4	3.26465	0	0.200281	-0.605407
CASP6	-0.311727	-0.415341	-0.0367212	-0.359284
CASP7	-0.289604	-0.514653	-0.052336	0.461478
CASP8	0.230204	-0.219374	0.187685	0.213073
CASP8AP2	-0.046351	0.307745	-0.0711927	-0.75918
CASP9	0.432556	0.000638077	-0.780677	0.351816
CASS4	0	4.18281	1.86625	3.28577
CAST	0.00841791	0.105263	0.385516	0.198351
CASZ1	0.0513052	0.307321	0.0217466	-0.0850171
CAT	-0.250463	-0.264199	1.05462	0.795668
CATSPERB	-1.15517	-2.43788	-1.36921	-1.11975
CATSPERG	-0.427665	0.631291	0.084617	0.611791
CAV1	1.20272	0.337705	7.94346	2.29177
CAV2	0.181542	-0.00258065	7.54215	3.65943
CAV3	0.476052	0.553968	1.71971	0.0384301
CBFA2T2	0.332651	0.260749	-0.552951	-0.787974
CBFA2T3	-0.98993	0.381847	1.4717	0.927734
CBFB	0.141845	-0.416389	0.0908506	-0.153902
CBL	0.116542	-0.0615269	-0.27398	-0.777778
CBLB	0.812728	0.82954	0.621458	0.931576
CBLL1	-0.0938859	0.341471	0.192055	0.075871
CBLN1	-0.279692	-0.151958	0.246672	1.89767
CBLN2	0	0	-1.8837	-1.91794
CBR1	-0.273023	-0.332011	-0.734191	0.0384301
CBR3	1.28192	0.0204198	0.927582	0.398039
CBR4	-0.14724	-0.142888	0.136435	-0.418535
CBS	-0.0689602	-0.149954	0.814246	0.272919
CBWD1	-0.720809	-0.319554	-0.708795	0.220983
CBWD2	-0.123072	-0.287035	0.0709135	0.0968266
CBWD5	-0.922247	0.00453084	-0.0538673	-0.16204
CBWD6	-0.161955	0.274065	0.0300098	1.0305
CBX1	-0.234409	-0.252957	-0.774118	-0.472081
CBX1P2	-0.791929	-2.14367	0.0302287	0.118036
CBX2	-0.0726468	0.243548	-1.23865	-2.37657
CBX3	-0.146102	0.175702	-0.0669796	-0.0475941
CBX3P9	-0.230269	-0.0542236	0.0660996	0.21836
CBX4	0.343187	-0.0327263	0.180226	-0.0226889
[truncated: 13,337 more rows]
